# Supplementary material for: SCP4 dephosphorylates mitotic histone H3 to maintain chromosome stability
Source: EMBO Rep. 2026 Jun 19;27(14):3944–63. doi: 10.1038/s44319-026-00833-1 (PMC13400628; doi:10.1038/s44319-026-00833-1)
Supplement: Supplementary file 1 — Table EV1 [file 44319_2026_833_MOESM1_ESM.xlsx]

## Sheet: Sheet2
A
Metaphase	SCP4-WT Dox-	SCP4-WT Dox+	Total	P value		Metaphase	shSCP4 Dox-	shSCP4 Dox+	Total	P value
Normal	93	57	150	<0.05		Normal	115	35	150	<0.05
Abnormal	38	112	150			Abnormal	56	94	150
Total	131	169	300			Total	171	129	300
Anaphase	SCP4-WT Dox-	SCP4-WT Dox+	Total	P value		Anaphase	shSCP4 Dox-	shSCP4 Dox+	Total	P value
Normal	89	61	150	<0.05		Normal	111	39	150	<0.05
Abnormal	31	119	150			Abnormal	46	104	150
Total	120	180	300			Total	157	143	300
Metaphase	SCP4- H3T3D+	SCP4+ H3T3D+	Total	P value		Metaphase	shSCP4- H3T3A+	shSCP4+ H3T3A+	Total	P value
Normal	27	123	150	ns		Normal	41	109	150	ns
Abnormal	24	126	150			Abnormal	46	104	150
Total	51	249	300			Total	87	213	300
Anaphase	SCP4- H3T3D+	SCP4+ H3T3D+	Total	P value		Anaphase	shSCP4- H3T3A+	shSCP4+ H3T3A+	Total	P value
Normal	25	125	150	ns		Normal	32	118	150	ns
Abnormal	25	125	150			Abnormal	33	117	150
Total	50	250	300			Total	65	235	300
B
Chromosome Number	SCP4-WT Dox-	SCP4-WT Dox+	Total	P value		Chromosome Number	shSCP4#1 Dox-	shSCP4#1 Dox+	Total	P value
Normal(n=45)	80	70	150	<0.05		Normal(n=45)	83	67	150	<0.05
Abnormal(n≠45)	40	110	150			Abnormal(n≠45)	49	101	150
Total	120	180	300			Total	132	168	300
Chromosome Number	SCP4-DN Dox-	SCP4-DN Dox+	Total	P value		Chromosome Number	shSCP4#2 Dox-	shSCP4#2 Dox+	Total	P value
Normal(n=45)	83	67	150	ns		Normal(n=45)	91	59	150	<0.05
Abnormal(n≠45)	82	68	150			Abnormal(n≠45)	57	93	150
Total	165	135	300			Total	148	152	300
Chromosome Number	SCP4- H3T3D+	SCP4+ H3T3D+	Total	P value		Chromosome Number	shSCP4- H3T3A+	shSCP4+ H3T3A+	Total	P value
Normal(n=45)	41	109	150	ns		Normal(n=45)	48	102	150	ns
Abnormal(n≠45)	48	102	150			Abnormal(n≠45)	47	103	150
Total	89	211	300			Total	95	205	300
Table EV1. Quantification of mitotic defect phenotypes and aneuploidy rates under various genetic perturbations. (A) Summary table showing the percentages of mitotic defects during metaphase and anaphase in HeLa cells by SCP4 overexpression (SCP4 OE), SCP4 knockdown (shSCP4), or expression of H3T3D or H3T3A mutants. Data were pooled from three independent experiments (n ≥ 50 cells per condition p…
