# Supplementary material for: SCP4 dephosphorylates mitotic histone H3 to maintain chromosome stability
Source: EMBO Rep. 2026 Jun 19;27(14):3944–63. doi: 10.1038/s44319-026-00833-1 (PMC13400628; doi:10.1038/s44319-026-00833-1)
Supplement: Supplementary file 3 — Source data Fig. 1 [file 44319_2026_833_MOESM3_ESM.zip]

Archive with 48 entries (22 files):
- 1A/
- 1A/Actin GAPDH/
- 1A/Actin GAPDH/Origin 1A Actin GAPDH.tif
- 1A/H3/
- 1A/H3/Origin 1A H3.tif
- 1A/H3pT3/
- 1A/H3pT3/Origin 1A H3pT3.tif
- 1B/
- 1B/Actin/
- 1B/Actin/Origin 1B Actin.tif
- 1B/H3/
- 1B/H3/Origin 1B H3.tif
- 1B/H3pT3/
- 1B/H3pT3/Origin 1B H3pT3.tif
- 1B/SCP4/
- 1B/SCP4/Origin 1B SCP4.tif
- 1C/
- 1C/Actin/
- 1C/Actin/Origin 1C Actin.tif
- 1C/H3/
- 1C/H3/Origin 1C H3.tif
- 1C/H3pT3/
- 1C/H3pT3/Origin 1C H3pT3.tif
- 1C/SCP4/
- 1C/SCP4/Origin 1C SCP4.tif
- 1D/
- 1D/Actin GAPDH/
- 1D/Actin GAPDH/Origin 1D Actin GAPDH.tif
- 1D/Fig1D.xlsx
- 1D/H3/
- 1D/H3/Origin 1D H3.tif
- 1D/H3pT3/
- 1D/H3pT3/Origin 1D H3pT3.tif
- 1D/SCP4/
- 1D/SCP4/Origin 1D SCP4.tif
- 1E/
- 1E/H3-GST GST/
- 1E/H3-GST GST/Origin 1E GST H3-GST.tif
- 1E/H3pT3-GST/
- 1E/H3pT3-GST/Origin 1E GST H3pT3-GST.tif
- 1E/Haspin/
- 1E/Haspin/Origin 1E Haspin.tif
- 1F/
- 1F/Fig 1F.xlsx
- 1F/GST-SCP4WT_DN H3-GST/
- 1F/GST-SCP4WT_DN H3-GST/Origin 1F H3-GST GST-SCP4-WT_DN.tif
- 1F/H3pT3-GST/
- 1F/H3pT3-GST/Origin 1F GST H3pT3-GST.tif
