# Supplementary material for: SCP4 dephosphorylates mitotic histone H3 to maintain chromosome stability
Source: EMBO Rep. 2026 Jun 19;27(14):3944–63. doi: 10.1038/s44319-026-00833-1 (PMC13400628; doi:10.1038/s44319-026-00833-1)
Supplement: Supplementary file 3 — Source data Fig. 1 [file 44319_2026_833_MOESM3_ESM.zip › 1D/Fig1D.xlsx]

## Sheet: Sheet1
Round
1			0 min	10 min	20 min	30 min	40 min	50 min	60 min
	shCtrl	shCtrlH3	129791	109006	101834	99299	94364	85985	88931
	shCtrl	shCtrlH3pT3	0	22674	53433	25218	12192	0	0
	shCtrl	shCtrl H3pT3/H3	0	0.208007	0.524707	0.25396	0.129202	0	0
			0 min	10 min	20 min	30 min	40 min	50 min	60 min
	shSCP4	shSCP4H3	85518	87871	91710	99577	103381	114861	90034
	shSCP4	shSCP4H3pT3	0	67029	81828	54484	51648	13603	0
	shSCP4	shSCP4 H3pT3/H3	0	0.762811	0.892247	0.547154	0.499589	0.11843	0
Round
2			0 min	10 min	20 min	30 min	40 min	50 min	60 min
	shCtrl	shCtrlH3	124581	107456	175534	99859	99644	87856	88311
	shCtrl	shCtrlH3pT3	0	26854	87863	24918	19462	0	0
	shCtrl	shCtrl H3pT3/H3	0	0.249907	0.500547	0.249532	0.195315	0	0
	shSCP4	shSCP4H3	86478	87653	96470	93797	104831	127261	93534
	shSCP4	shSCP4H3pT3	0	66029	82894	56759	54953	14862	0
	shSCP4	shSCP4 H3pT3/H3	0	0.7533	0.859272	0.605126	0.524206	0.116784	0
Round
3			0 min	10 min	20 min	30 min	40 min	50 min	60 min
	shCtrl	shCtrlH3	175245	168742	156715	96448	97518	81234	91214
	shCtrl	shCtrlH3pT3	0	33554	67429	34582	13578	0	0
	shCtrl	shCtrl H3pT3/H3	0	0.198848	0.430265	0.358556	0.139236	0	0
	shSCP4	shSCP4H3	84586	86719	94481	94587	114825	167899	102549
	shSCP4	shSCP4H3pT3	0	67544	79539	58127	59157	21963	0
	shSCP4	shSCP4 H3pT3/H3	0	0.778884	0.841852	0.614535	0.515193	0.130811	0
