# Supplementary material for: SCP4 dephosphorylates mitotic histone H3 to maintain chromosome stability
Source: EMBO Rep. 2026 Jun 19;27(14):3944–63. doi: 10.1038/s44319-026-00833-1 (PMC13400628; doi:10.1038/s44319-026-00833-1)
Supplement: Supplementary file 3 — Source data Fig. 1 [file 44319_2026_833_MOESM3_ESM.zip › 1F/Fig 1F.xlsx]

## Sheet: Sheet1
F1F, dephos							Signal intensity- background
1st round	kinase	-	+	+	+		kinase	-	+	+	+
		H3	H3	H3	H3			H3	H3	H3	H3
				WT	DN					WT	DN
	all H3	50865.5	48755	71983.4	77785.3		all H3	50865.5	48755	71983.4	77785.3
	pT3	28867.2	50776.9	36871.5	63812.5		pT3	28867.2	50776.9	36871.5	63812.5
	ppases			56473.2	54255.8		ppases			56473.2	54255.8
							pT3-BG	0	21909.7	8004.33	34945.4
							pT3/H3	0	0.449383	0.111197	0.449254
2nd round	kinase	-	+	+	+
		H3	H3	H3	H3
				WT	DN
	all H3	57274.8	49029.9	78239.9	65368.4
	pT3	27908.5	53723	37270	62686.1
	ppases			53534.6	56823.7
		0	25814.5	9361.56	34777.6
		0	0.526505	0.119652	0.532024
3rd round	kinase	-	+	+	+
		H3	H3	H3	H3
				WT	DN
	all H3	53611.5	34911.7	84831.3	73659.9
	pT3	27937.4	50312.9	34547.6	73050.8
	ppases			53910.4	52697.6
		0	22375.5	6610.16	45113.4
		0	0.640918	0.0779212	0.612455
