# Supplementary material for: SCP4 dephosphorylates mitotic histone H3 to maintain chromosome stability
Source: EMBO Rep. 2026 Jun 19;27(14):3944–63. doi: 10.1038/s44319-026-00833-1 (PMC13400628; doi:10.1038/s44319-026-00833-1)
Supplement: Supplementary file 4 — Source data Fig. 2 [file 44319_2026_833_MOESM4_ESM.zip]

Archive with 53 entries (27 files):
- 2B/
- 2B/Fig 2B.xlsx
- 2B/GST GST-SCP4/
- 2B/GST GST-SCP4/Origin 2B GST GST-SCP4.tif
- 2B/H3/
- 2B/H3/Origin 2B H3.tif
- 2C/
- 2C/IB_α-FLAG/
- 2C/IB_α-FLAG/Origin 2C IB_α-FLAG.tif
- 2C/IB_α-GST/
- 2C/IB_α-GST/Origin 2C IB_α-GST.tif
- 2D/
- 2D/IP_α-FLAG IB_α-FLAG/
- 2D/IP_α-FLAG IB_α-FLAG/Origin 2D IP_α-FLAG IB_α-FLAG.tif
- 2D/IP_α-FLAG IB_α-Myc/
- 2D/IP_α-FLAG IB_α-Myc/Origin 2D IP_α-FLAG IB_α-Myc.tif
- 2D/WCL IB_α-FLAG/
- 2D/WCL IB_α-FLAG/Origin 2D WCL IB_α-FLAG.tif
- 2D/WCL IB_α-Myc/
- 2D/WCL IB_α-Myc/Origin 2D WCL  IB_α-Myc.tif
- 2E/
- 2E/Actin/
- 2E/Actin/Origin 2E Actin.tif
- 2E/GAPDH/
- 2E/GAPDH/Origin 2E GAPDH.tif
- 2E/Lamin A_C/
- 2E/Lamin A_C/Origin 2E LaminA_C.tif
- 2E/SCP4/
- 2E/SCP4/Origin 2E SCP4.tif
- 2F/
- 2F/GAPDH/
- 2F/GAPDH/Origin 2F GAPDH.tif
- 2F/H3/
- 2F/H3/Origin 2F H3.tif
- 2F/PML/
- 2F/PML/Origin 2F PML.tif
- 2F/SCP4/
- 2F/SCP4/Origin 2F SCP4.tif
- 2G/
- 2G/SCP4(R)_Tubulin(G)_005_dec_z3(c1).tif
- 2G/SCP4(R)_Tubulin(G)_005_dec_z3(c1+c2+c3).tif
- 2G/SCP4(R)_Tubulin(G)_005_dec_z3(c2).tif
- 2G/SCP4(R)_Tubulin(G)_005_dec_z3(c3).tif
- 2H/
- 2H/SCP4(R)_Tubulin(G)_007_dec_z10(c1+c2).tif
- 2H/SCP4(R)_Tubulin(G)_007_dec_z10(c1+c2+c3).tif
- 2H/SCP4(R)_Tubulin(G)_007_dec_z10(c1+c3).tif
- 2H/SCP4(R)_Tubulin(G)_007_dec_z10(c2+c3).tif
- 2A/
- 2A/H3/
- 2A/H3/Origin 2A H3.tif
- 2A/SCP4 lgG-HC/
- 2A/SCP4 lgG-HC/Origin 2A SCP4 IgG-HC.tif
