# Supplementary material for: SCP4 dephosphorylates mitotic histone H3 to maintain chromosome stability
Source: EMBO Rep. 2026 Jun 19;27(14):3944–63. doi: 10.1038/s44319-026-00833-1 (PMC13400628; doi:10.1038/s44319-026-00833-1)
Supplement: Supplementary file 4 — Source data Fig. 2 [file 44319_2026_833_MOESM4_ESM.zip › 2B/Fig 2B.xlsx]

## Sheet: Sheet1
	GST-H3 binding WT,DN
									background
1st round		input	BG	output-wt	output-DN			input	GST-only	output-wt	output-DN
	H3	35390.6	28317.2	36155.4	33465.8		H3	35390.6	28317.2	36155.4	33465.8
	H3-Background	7073.36	0	7838.16	5148.53		H3-BG	7073.36	0	7838.16	5148.53
	GST		89668.4				GST		89668.4
	GST-wt/DN			73568.4	69150.1		GST-wt/DN			73568.4	69150.1
	H3/GST		0	0.106543	0.0744544		H3/GST		0	0.106543	0.0744544
2nd round		input	BG	output-wt	output-DN
	H3	32487.6	27564.9	38586.8	34897.8
	H3-Background	4922.68	0	11021.9	7332.88
	GST		87455.5
	GST-wt/DN			71597.8	69984.9
	H3/GST		0	0.153942	0.104778
3rd round		input	BG	output-wt	output-DN
	H3	35390.9	28318	36155.1	33465.6
	H3-Background	7072.91	0	7837.17	5147.61
	GST		79669
	GST-wt/DN			68568.9	69150.4
	H3/GST		0	0.114296	0.0744408
