# Supplementary material for: SCP4 dephosphorylates mitotic histone H3 to maintain chromosome stability
Source: EMBO Rep. 2026 Jun 19;27(14):3944–63. doi: 10.1038/s44319-026-00833-1 (PMC13400628; doi:10.1038/s44319-026-00833-1)
Supplement: Supplementary file 5 — Source data Fig. 3 [file 44319_2026_833_MOESM5_ESM.zip]

Archive with 40 entries (29 files):
- 3A/
- 3A/EGFP-SMP4dn_Survivin_Chrom_0813_007_(DAPI+FiTC+Texasred).tif
- 3A/EGFP-SMP4dn_Survivin_Chrom_0813_007_DAPI.tif
- 3A/EGFP-SMP4dn_Survivin_Chrom_0813_007_FiTC.tif
- 3A/EGFP-SMP4dn_Survivin_Chrom_0813_007_Texasred.tif
- 3A/EGFP-SMP4_Survivin_Chrom_0813_006_(DAPI+FiTC+Texasred).tif
- 3A/EGFP-SMP4_Survivin_Chrom_0813_006_DAPI.tif
- 3A/EGFP-SMP4_Survivin_Chrom_0813_006_FiTC.tif
- 3A/EGFP-SMP4_Survivin_Chrom_0813_006_Texasred.tif
- 3A/Fig 3A.xlsx
- 3B/
- 3B/B324CF~1.tif
- 3B/B3___C~2.tif
- 3B/B3___C~4.tif
- 3B/MEF_B3~1.tif
- 3B/MEF_B3~2.tif
- 3B/MEF_B3~3.tif
- 3C/
- 3C/Fig 3C.xlsx
- 3C/MEF_B1++_Chrom_Sur_0807_001_z4DAPI.tif
- 3C/MEF_B1++_Chrom_Sur_0807_001_z4FiTC.tif
- 3C/MEF_B1++_Chrom_Sur_0807_001_z4Merg.tif
- 3C/MEF_B3--_Chrom_Sur_0813_018_DAPI.tif
- 3C/MEF_B3--_Chrom_Sur_0813_018_FiTC.tif
- 3C/MEF_B3--_Chrom_Sur_0813_018_Merg.tif
- 3D/
- 3D/Aurora B/
- 3D/Aurora B/Origin 3D Aurora B.tif
- 3D/H3/
- 3D/H3/Origin 3D H3.tif
- 3D/SCP4/
- 3D/SCP4/Origin 3D SCP4.tif
- 3D/Survivin/
- 3D/Survivin/Origin 3D Survivin.tif
- 3D/Tubulin Actin GAPDH/
- 3D/Tubulin Actin GAPDH/Origin 3D Tubulin Actin GAPDH.tif
- 3E/
- 3E/Fig 3E.xlsx
- 3F/
- 3F/Fig3F.xlsx
