# Supplementary material for: SCP4 dephosphorylates mitotic histone H3 to maintain chromosome stability
Source: EMBO Rep. 2026 Jun 19;27(14):3944–63. doi: 10.1038/s44319-026-00833-1 (PMC13400628; doi:10.1038/s44319-026-00833-1)
Supplement: Supplementary file 5 — Source data Fig. 3 [file 44319_2026_833_MOESM5_ESM.zip › 3A/Fig 3A.xlsx]

## Sheet: Sheet1
		min=255, max=255, MinThr=255, MaxThr=255	Area	Mean	%Area	IntDen								min=255, max=255, MinThr=255, MaxThr=255	Area	Mean	IntDen	%Area
	EGFP-SCP4dn_Survivin_Chrom_0813_012	(DAPI+FiTC+Texasred).JPG (blue)	83600	52.176	99.621	4.36191e+06							EGFP-SCP4_Survivin_Chrom_0813_006	(DAPI+FiTC+Texasred).JPG (blue)	96668	52.786	5.10272e+06	99.999
	EGFP-SCP4dn_Survivin_Chrom_0813_012	(DAPI+FiTC+Texasred).JPG (blue)	88550	54.478	99.68	4.82403e+06							EGFP-SCP4_Survivin_Chrom_0813_006	(DAPI+FiTC+Texasred).JPG (blue)	61446	61.511	3.7796e+06	100
	EGFP-SCP4dn_Survivin_Chrom_0813_013	(DAPI+FiTC+Texasred).JPG (blue)	51884	78.185	99.792	4.05655e+06							EGFP-SCP4_Survivin_Chrom_0813_007	(DAPI+FiTC+Texasred).JPG (blue)	57899	64.589	3.73964e+06	100
	EGFP-SCP4dn_Survivin_Chrom_0813_013	(DAPI+FiTC+Texasred).JPG (blue)	60706	65.149	99.999	3.95494e+06							EGFP-SCP4_Survivin_Chrom_0813_007	(DAPI+FiTC+Texasred).JPG (blue)	57899	71.654	4.14869e+06	100
	EGFP-SCP4dn_Survivin_Chrom_0813_014	(DAPI+FiTC+Texasred).JPG (blue)	60706	59.542	99.873	3.61456e+06							EGFP-SCP4_Survivin_Chrom_0813_008	(DAPI+FiTC+Texasred).JPG (blue)	57899	56.484	3.27037e+06	100
	EGFP-SCP4dn_Survivin_Chrom_0813_014	(DAPI+FiTC+Texasred).JPG (blue)	60706	61.253	99.647	3.71842e+06							EGFP-SCP4_Survivin_Chrom_0813_008	(DAPI+FiTC+Texasred).JPG (blue)	33813	106.038	3.58546e+06	100
	EGFP-SCP4dn_Survivin_Chrom_0813_015	(DAPI+FiTC+Texasred).JPG (blue)	60760	30.65	97.939	1862294							EGFP-SCP4_Survivin_Chrom_0813_009	(DAPI+FiTC+Texasred).JPG (blue)	50715	89.008	4.51404e+06	100
	EGFP-SCP4dn_Survivin_Chrom_0813_015	(DAPI+FiTC+Texasred).JPG (blue)	102760	43.045	98.933	4.4233e+06							EGFP-SCP4_Survivin_Chrom_0813_009	(DAPI+FiTC+Texasred).JPG (blue)	56840	80.853	4.59568e+06	100
	EGFP-SCP4dn_Survivin_Chrom_0813_016	(DAPI+FiTC+Texasred).JPG (blue)	102760	46.724	98.548	4.80136e+06							EGFP-SCP4_Survivin_Chrom_0813_009	(DAPI+FiTC+Texasred).JPG (blue)	61446	74.8	4.59616e+06	100
	EGFP-SCP4dn_Survivin_Chrom_0813_016	(DAPI+FiTC+Texasred).JPG (blue)	102760	40.604	95.997	4.17247e+06							EGFP-SCP4_Survivin_Chrom_0813_010	(DAPI+FiTC+Texasred).JPG (blue)	61446	75.064	4.61238e+06	100
	EGFP-SCP4dn_Survivin_Chrom_0813_017	(DAPI+FiTC+Texasred).JPG (blue)	71960	26.164	97.781	1.88276e+06							EGFP-SCP4_Survivin_Chrom_0813_011	(DAPI+FiTC+Texasred).JPG (blue)	101712	50.815	5.1685e+06	99.999
	EGFP-SCP4dn_Survivin_Chrom_0813_012	(DAPI+FiTC+Texasred).JPG (green)	83600	61.88	99.957	5.93491e+06							EGFP-SCP4_Survivin_Chrom_0813_011	(DAPI+FiTC+Texasred).JPG (blue)	101712	44.059	4.48133e+06	100
	EGFP-SCP4dn_Survivin_Chrom_0813_012	(DAPI+FiTC+Texasred).JPG (green)	88550	47.448	89.204	3.98013e+06							EGFP-SCP4_Survivin_Chrom_0813_011	(DAPI+FiTC+Texasred).JPG (blue)	101712	32.181	3.27319e+06	99.999
	EGFP-SCP4dn_Survivin_Chrom_0813_013	(DAPI+FiTC+Texasred).JPG (green)	51884	67.449	99.947	6.70443e+06							EGFP-SCP4_Survivin_Chrom_0813_006	(DAPI+FiTC+Texasred).JPG (green)	96668	44.856	4.49484e+06	100
	EGFP-SCP4dn_Survivin_Chrom_0813_013	(DAPI+FiTC+Texasred).JPG (green)	60706	52.359	99.537	3.17771e+06							EGFP-SCP4_Survivin_Chrom_0813_006	(DAPI+FiTC+Texasred).JPG (green)	61446	41.103	4.49831e+06	100
	EGFP-SCP4dn_Survivin_Chrom_0813_014	(DAPI+FiTC+Texasred).JPG (green)	60706	61.579	99.889	3.73821e+06							EGFP-SCP4_Survivin_Chrom_0813_007	(DAPI+FiTC+Texasred).JPG (green)	57899	45.786	2.65096e+06	100
	EGFP-SCP4dn_Survivin_Chrom_0813_014	(DAPI+FiTC+Texasred).JPG (green)	60706	55.299	98.519	3.35698e+06							EGFP-SCP4_Survivin_Chrom_0813_007	(DAPI+FiTC+Texasred).JPG (green)	57899	39.689	2.29795e+06	100
	EGFP-SCP4dn_Survivin_Chrom_0813_015	(DAPI+FiTC+Texasred).JPG (green)	60760	0.769	94.981	73754.8							EGFP-SCP4_Survivin_Chrom_0813_008	(DAPI+FiTC+Texasred).JPG (green)	57899	41.359	2.39464e+06	100
	EGFP-SCP4dn_Survivin_Chrom_0813_015	(DAPI+FiTC+Texasred).JPG (green)	102760	0.236	99.977	22634.8							EGFP-SCP4_Survivin_Chrom_0813_008	(DAPI+FiTC+Texasred).JPG (green)	33813	0.044	2998.82	100
	EGFP-SCP4dn_Survivin_Chrom_0813_016	(DAPI+FiTC+Texasred).JPG (green)	102760	0.548	91.249	52558.7							EGFP-SCP4_Survivin_Chrom_0813_009	(DAPI+FiTC+Texasred).JPG (green)	50715	0.207	14108.1	99.999
	EGFP-SCP4dn_Survivin_Chrom_0813_016	(DAPI+FiTC+Texasred).JPG (green)	102760	0.14	99.995	13427.4							EGFP-SCP4_Survivin_Chrom_0813_009	(DAPI+FiTC+Texasred).JPG (green)	56840	0.036	2453.58	100
	EGFP-SCP4dn_Survivin_Chrom_0813_017	(DAPI+FiTC+Texasred).JPG (green)	71960	0.623	99.939	59751.9							EGFP-SCP4_Survivin_Chrom_0813_009	(DAPI+FiTC+Texasred).JPG (green)	61446	0.148	10086.9	100
	EGFP-SCP4dn_Survivin_Chrom_0813_012	(DAPI+FiTC+Texasred).JPG (red)	83600	52.411	99.997	5.36264e+06							EGFP-SCP4_Survivin_Chrom_0813_010	(DAPI+FiTC+Texasred).JPG (green)	61446	0.523	35645.1	100
	EGFP-SCP4dn_Survivin_Chrom_0813_012	(DAPI+FiTC+Texasred).JPG (red)	88550	49.725	99.996	5.08781e+06							EGFP-SCP4_Survivin_Chrom_0813_011	(DAPI+FiTC+Texasred).JPG (green)	101712	0.035	2385.43	99.999
	EGFP-SCP4dn_Survivin_Chrom_0813_013	(DAPI+FiTC+Texasred).JPG (red)	51884	76.216	99.964	7.79834e+06							EGFP-SCP4_Survivin_Chrom_0813_011	(DAPI+FiTC+Texasred).JPG (green)	101712	0.006	350.46	100
	EGFP-SCP4dn_Survivin_Chrom_0813_013	(DAPI+FiTC+Texasred).JPG (red)	60706	62.978	98.545	3.82314e+06							EGFP-SCP4_Survivin_Chrom_0813_011	(DAPI+FiTC+Texasred).JPG (green)	101712	0.077	4497.57	99.999
	EGFP-SCP4dn_Survivin_Chrom_0813_014	(DAPI+FiTC+Texasred).JPG (red)	60706	65.493	99.587	3.97582e+06							EGFP-SCP4_Survivin_Chrom_0813_006	(DAPI+FiTC+Texasred).JPG (red)	96668	14.456	1.59195e+06	100
	EGFP-SCP4dn_Survivin_Chrom_0813_014	(DAPI+FiTC+Texasred).JPG (red)	60706	55.978	99.994	3.3982e+06							EGFP-SCP4_Survivin_Chrom_0813_006	(DAPI+FiTC+Texasred).JPG (red)	61446	22.76	2398904	100
	EGFP-SCP4dn_Survivin_Chrom_0813_015	(DAPI+FiTC+Texasred).JPG (red)	60760	33.383	99.93	3.20807e+06							EGFP-SCP4_Survivin_Chrom_0813_007	(DAPI+FiTC+Texasred).JPG (red)	57899	16.584	960197	100
	EGFP-SCP4dn_Survivin_Chrom_0813_015	(DAPI+FiTC+Texasred).JPG (red)	102760	54.088	99.996	4218864							EGFP-SCP4_Survivin_Chrom_0813_007	(DAPI+FiTC+Texasred).JPG (red)	57899	19.543	1.13152e+06	100
	EGFP-SCP4dn_Survivin_Chrom_0813_016	(DAPI+FiTC+Texasred).JPG (red)	102760	40.081	99.997	3.63615e+06							EGFP-SCP4_Survivin_Chrom_0813_008	(DAPI+FiTC+Texasred).JPG (red)	57899	17.599	1.01896e+06	100
	EGFP-SCP4dn_Survivin_Chrom_0813_016	(DAPI+FiTC+Texasred).JPG (red)	102760	40.948	100	2.39693e+06							EGFP-SCP4_Survivin_Chrom_0813_008	(DAPI+FiTC+Texasred).JPG (red)	33813	131.55	4.43902e+06	99.999
	EGFP-SCP4dn_Survivin_Chrom_0813_017	(DAPI+FiTC+Texasred).JPG (red)	71960	25.257	99.96	2.00548e+06							EGFP-SCP4_Survivin_Chrom_0813_009	(DAPI+FiTC+Texasred).JPG (red)	50715	87.135	4.09256e+06	100
			Green	DAPI					Red	DAPI			EGFP-SCP4_Survivin_Chrom_0813_009	(DAPI+FiTC+Texasred).JPG (red)	56840	75.361	4.3952e+06	100
		SCP4 DN+	61.88	52.176	1.18599			SCP4 DN+	52.411	52.176	1.0045		EGFP-SCP4_Survivin_Chrom_0813_009	(DAPI+FiTC+Texasred).JPG (red)	61446	63.795	6723993	100
		SCP4 DN+	47.448	54.478	0.870957			SCP4 DN+	49.725	54.478	0.912754		EGFP-SCP4_Survivin_Chrom_0813_010	(DAPI+FiTC+Texasred).JPG (red)	61446	61.245	6455223	99.999
		SCP4 DN+	67.449	78.185	0.862685			SCP4 DN+	76.216	78.185	0.974816		EGFP-SCP4_Survivin_Chrom_0813_011	(DAPI+FiTC+Texasred).JPG (red)	101712	45.033	4.74648e+06	100
		SCP4 DN+	52.359	65.149	0.803681			SCP4 DN+	62.978	65.149	0.966676		EGFP-SCP4_Survivin_Chrom_0813_011	(DAPI+FiTC+Texasred).JPG (red)	101712	36.912	3.89052e+06	100
		SCP4 DN+	61.579	59.542	1.03421			SCP4 DN+	65.493	59.542	1.09995		EGFP-SCP4_Survivin_Chrom_0813_011	(DAPI+FiTC+Texasred).JPG (red)	101712	31.66	3336964	100
		SCP4 DN+	55.299	61.253	0.902797			SCP4 DN+	55.978	61.253	0.913882
		SCP4 DN-	0.769	30.65	0.0250897			SCP4 DN-	33.383	30.65	1.08917				Green	DAPI					Red	DAPI
		SCP4 DN-	0.236	43.045	0.00548263			SCP4 DN-	54.088	43.045	1.25655			SCP4 wt+	44.856	52.786	0.849771			SCP4 wt+	14.456	52.786	0.27386
		SCP4 DN-	0.548	46.724	0.0117284			SCP4 DN-	40.081	46.724	0.857825			SCP4 wt+	41.103	61.511	0.668222			SCP4 wt+	22.76	61.511	0.370015
		SCP4 DN-	0.14	40.604	0.00344794			SCP4 DN-	40.948	40.604	1.00847			SCP4 wt+	45.786	64.589	0.708882			SCP4 wt+	16.584	64.589	0.256762
		SCP4 DN-	0.623	26.164	0.0238113			SCP4 DN-	25.257	26.164	0.965334			SCP4 wt+	39.689	71.654	0.553898			SCP4 wt+	19.543	71.654	0.272741
														SCP4 wt+	41.359	56.484	0.732225			SCP4 wt+	17.599	56.484	0.311575
														SCP4 wt-	0.044	106.038	0.000414946			SCP4 wt-	131.55	106.038	1.24059
														SCP4 wt-	0.207	89.008	0.00232563			SCP4 wt-	87.135	89.008	0.978957
			SCP4-WT-	SCP4-WT+	SCP4-DN-	SCP4-DN+								SCP4 wt-	0.036	80.853	0.000445252			SCP4 wt-	75.361	80.853	0.932074
		Sruvivin	1.24059	0.27386	1.08917	1.0045								SCP4 wt-	0.148	74.8	0.00197861			SCP4 wt-	63.795	74.8	0.852874
			0.978957	0.370015	1.25655	0.912754								SCP4 wt-	0.523	75.064	0.00696739			SCP4 wt-	61.245	75.064	0.815904
			0.932074	0.256762	0.857825	0.974816								SCP4 wt-	0.035	50.815	0.000688773			SCP4 wt-	45.033	50.815	0.886215
			0.852874	0.272741	1.00847	0.966676								SCP4 wt-	0.006	44.059	0.000136181			SCP4 wt-	36.912	44.059	0.837786
			0.815904	0.311575	0.965334	1.09995								SCP4 wt-	0.077	32.181	0.00239272			SCP4 wt-	31.66	32.181	0.98381
			0.886215			0.913882
			0.837786
			0.98381
			SCP4-WT-	SCP4-WT+	SCP4-DN-	SCP4-DN+
		GFP-SCP4-wt/dn	0.000414946	0.849771	0.0250897	1.18599
			0.00232563	0.668222	0.00548263	0.870957
			0.000445252	0.708882	0.0117284	0.862685
			0.00197861	0.553898	0.00344794	0.803681
			0.00696739	0.732225	0.0238113	1.03421
			0.000688773			0.902797
			0.000136181
			0.00239272
		Sruvivin in	SCP4-WT-	SCP4-WT+	SCP4-DN-	SCP4-DN+
		minimum (bottom whisker)	0.815904	0.256762	0.857825	0.912754
		first quartile (Q1/bottom box)	0.849102	0.272741	0.965334	0.92708
		median (middle line)	0.909144	0.27386	1.00847	0.970746
		third quartile (Q3/top box)	0.98017	0.311575	1.08917	0.997082
		maximum (top whisker)	1.24059	0.370015	1.25655	1.09995
		GFP	SCP4-WT-	SCP4-WT+	SCP4-DN-	SCP4-DN+
		minimum (bottom whisker)	0.000136181	0.553898	0.00344794	0.803681
		first quartile (Q1/bottom box)	0.000437676	0.668222	0.00548263	0.864753
		median (middle line)	0.00133369	0.708882	0.0117284	0.886877
		third quartile (Q3/top box)	0.0023424	0.732225	0.0238113	1.00136
		maximum (top whisker)	0.00696739	0.849771	0.0250897	1.18599
		Sruvivin in	SCP4-WT-	SCP4-WT+	SCP4-DN-	SCP4-DN+
		minimum (bottom whisker)	0.815904	0.256762	0.857825	0.912754
		first quartile (Q1/bottom box)	0.849102	0.272741	0.965334	0.92708
		median (middle line)	0.909144	0.27386	1.00847	0.970746
		third quartile (Q3/top box)	0.98017	0.311575	1.08917	0.997082
		maximum (top whisker)	1.24059	0.370015	1.25655	1.09995
		GFP	SCP4-WT-	SCP4-WT+	SCP4-DN-	SCP4-DN+
		minimum (bottom whisker)	0.000136181	0.553898	0.00344794	0.803681
		first quartile (Q1/bottom box)	0.000437676	0.668222	0.00548263	0.864753
		median (middle line)	0.00133369	0.708882	0.0117284	0.886877
		third quartile (Q3/top box)	0.0023424	0.732225	0.0238113	1.00136
		maximum (top whisker)	0.00696739	0.849771	0.0250897	1.18599
