# Supplementary material for: SCP4 dephosphorylates mitotic histone H3 to maintain chromosome stability
Source: EMBO Rep. 2026 Jun 19;27(14):3944–63. doi: 10.1038/s44319-026-00833-1 (PMC13400628; doi:10.1038/s44319-026-00833-1)
Supplement: Supplementary file 5 — Source data Fig. 3 [file 44319_2026_833_MOESM5_ESM.zip › 3C/Fig 3C.xlsx]

## Sheet: Sheet1
SCP4-WT cells	Sur488 & DAPI	Area	Mean	min	max	IntDen	MinThr	MaxThr					SCP4-KO cells	Sur488 & DAPI	Area	Mean	min	max	IntDen	MinThr	MaxThr
0813-003	Chrom_Sur (blue)	1302	47.149	255	255	61388	255	255					0813-021	Chrom_Sur (blue)	2852	48.433	255	255	138131	255	255
0813-003	Chrom_Sur (blue)	1302	60.702	255	255	79034	255	255					0813-021	Chrom_Sur (blue)	2852	26.573	255	255	75786.2	255	255
0813-003	Chrom_Sur (blue)	1302	49.09	255	255	63915.2	255	255					0813-021	Chrom_Sur (blue)	2852	34.15	255	255	97395.8	255	255
0813-003	Chrom_Sur (green)	1302	9.786	255	255	12741.4	255	255					0813-021	Chrom_Sur (green)	2852	25.277	255	255	72090	255	255
0813-003	Chrom_Sur (green)	1302	8.528	255	255	11103.5	255	255					0813-021	Chrom_Sur (green)	2852	15.247	255	255	43484.4	255	255
0813-003	Chrom_Sur (green)	1302	7.734	255	255	10069.7	255	255					0813-021	Chrom_Sur (green)	2852	17.882	255	255	50999.5	255	255
0813-005	Chrom_Sur (blue)	1848	29.497	255	255	54510.5	255	255					0813-023	Chrom_Sur (blue)	2484	37.516	255	255	93189.7	255	255
0813-005	Chrom_Sur (blue)	1848	23.201	255	255	42875.4	255	255					0813-023	Chrom_Sur (blue)	2484	48.269	255	255	119900	255	255
0813-005	Chrom_Sur (blue)	1848	30.766	255	255	56855.6	255	255					0813-023	Chrom_Sur (green)	2484	22.403	255	255	55649.1	255	255
0813-005	Chrom_Sur (green)	1848	5.653	255	255	10446.7	255	255					0813-023	Chrom_Sur (green)	2484	22.92	255	255	56933.3	255	255
0813-005	Chrom_Sur (green)	1848	4.728	255	255	8737.34	255	255					0813-024	Chrom_Sur (blue)	2781	40.435	255	255	112450	255	255
0813-005	Chrom_Sur (green)	1848	5.057	255	255	9345.34	255	255					0813-024	Chrom_Sur (blue)	2781	27.376	255	255	76132.7	255	255
0813-008	Chrom_Sur (blue)	3180	58.071	255	255	184666	255	255					0813-024	Chrom_Sur (green)	2781	21.002	255	255	58406.6	255	255
0813-008	Chrom_Sur (blue)	3180	44.926	255	255	142865	255	255					0813-024	Chrom_Sur (green)	2781	17.081	255	255	47502.3	255	255
0813-008	Chrom_Sur (blue)	3180	52.585	255	255	167220	255	255					0813-026	Chrom_Sur (blue)	2645	28.253	255	255	74729.2	255	255
0813-008	Chrom_Sur (green)	3180	10.034	255	255	31908.1	255	255					0813-026	Chrom_Sur (blue)	2645	32.34	255	255	85539.3	255	255
0813-008	Chrom_Sur (green)	3180	7.68	255	255	24422.4	255	255					0813-026	Chrom_Sur (blue)	2645	37.096	255	255	98118.9	255	255
0813-008	Chrom_Sur (green)	3180	7.071	255	255	22485.8	255	255					0813-026	Chrom_Sur (green)	2645	19.15	255	255	50651.7	255	255
0813-011	Chrom_Sur (blue)	2975	45.434	255	255	135166	255	255					0813-026	Chrom_Sur (green)	2645	23.112	255	255	61131.2	255	255
0813-011	Chrom_Sur (blue)	2975	50.018	255	255	148804	255	255					0813-026	Chrom_Sur (green)	2645	24.116	255	255	63786.8	255	255
0813-011	Chrom_Sur (green)	2975	7.742	255	255	23032.5	255	255					0813-027	Chrom_Sur (blue)	1759	28.788	255	255	50638.1	255	255
0813-011	Chrom_Sur (green)	2975	6.264	255	255	18635.4	255	255					0813-027	Chrom_Sur (blue)	1759	42.355	255	255	74502.4	255	255
0813-015	Chrom_Sur (blue)	3085	45.034	255	255	138930	255	255					0813-027	Chrom_Sur (green)	1759	18.032	255	255	31718.3	255	255
0813-015	Chrom_Sur (blue)	3085	48.249	255	255	148848	255	255					0813-027	Chrom_Sur (green)	1759	21.691	255	255	38154.5	255	255
0813-015	Chrom_Sur (green)	3085	8.228	255	255	25383.4	255	255					0813-029	Chrom_Sur (blue)	1886	88.444	255	255	166805	255	255
0813-015	Chrom_Sur (green)	3085	7.603	255	255	23455.3	255	255					0813-029	Chrom_Sur (blue)	1886	82.027	255	255	154703	255	255
0813-016	Chrom_Sur (blue)	3251	42.986	255	255	139747	255	255					0813-029	Chrom_Sur (green)	1886	28.112	255	255	53019.2	255	255
0813-016	Chrom_Sur (blue)	3251	45.427	255	255	147683	255	255					0813-029	Chrom_Sur (green)	1886	57.447	255	255	108345	255	255
0813-016	Chrom_Sur (green)	3251	8.646	255	255	28108.1	255	255
0813-016	Chrom_Sur (green)	3251	10.402	255	255	33816.9	255	255
0813-017	Chrom_Sur (blue)	3058	47.176	255	255	144264	255	255
0813-017	Chrom_Sur (blue)	3058	54.604	255	255	166979	255	255
0813-017	Chrom_Sur (green)	3058	8.032	255	255	24561.9	255	255
0813-017	Chrom_Sur (green)	3058	9.485	255	255	29005.1	255	255
		Green	DAPI	Surv/DAPI											Green	DAPI	Surv/DAPI
	SCP4-WT	9.786	47.149	0.207555				SCP4-WT	SCP4-KO					SCP4-KO	25.277	48.433	0.521896
		8.528	60.702	0.14049				0.207555	0.521896						15.247	26.573	0.573778
		7.734	49.09	0.157547				0.14049	0.573778						17.882	34.15	0.523631
		5.653	29.497	0.191647				0.157547	0.523631						22.403	37.516	0.597159
		4.728	23.201	0.203784				0.191647	0.597159						22.92	48.269	0.474839
		5.057	30.766	0.16437				0.203784	0.474839						21.002	40.435	0.519402
		10.034	58.071	0.172788				0.16437	0.519402						17.081	27.376	0.623941
		7.68	44.926	0.170948				0.172788	0.623941						19.15	28.253	0.677804
		7.071	52.585	0.134468				0.170948	0.677804						23.112	32.34	0.714657
		7.742	45.434	0.170401				0.134468	0.714657						24.116	37.096	0.650097
		6.264	50.018	0.125235				0.170401	0.650097						18.032	28.788	0.626372
		8.228	45.034	0.182706				0.125235	0.626372						21.691	42.355	0.512124
		7.603	48.249	0.157578				0.182706	0.512124						28.112	88.444	0.317851
		8.646	42.986	0.201135				0.157578	0.317851						57.447	82.027	0.700343
		10.402	45.427	0.228983				0.201135	0.700343
		8.032	47.176	0.170256				0.228983
		9.485	54.604	0.173705				0.170256
								0.173705
											t-Test: Two-Sample Assuming Unequal Variances
	Sruvivin in	shCtrl cells	shSCP4 cells
	minimum (bottom whisker)	0.125235	0.317851									shCtrl	shSCP4
	first quartile (Q1/bottom box)	0.157578	0.520025								Mean	0.173741	0.573849
	median (middle line)	0.170948	0.585468								Variance	0.000743326	0.0111994
	third quartile (Q3/top box)	0.191647	0.644166								Observations	17	14
	maximum (top whisker)	0.228983	0.714657								Hypothesized Mean Difference	0
											df	14
											t Stat	-13.7749
											P(T<=t) one-tail	7.81316e-10
											t Critical one-tail	1.76131
											P(T<=t) two-tail	1.56263e-09
											t Critical two-tail	2.14479
	Sruvivin in	shCtrl cells	shSCP4 cells
	minimum (bottom whisker)	0.125235	0.317851
	first quartile (Q1/bottom box)	0.157578	0.520025
	median (middle line)	0.170948	0.585468
	third quartile (Q3/top box)	0.191647	0.644166
	maximum (top whisker)	0.228983	0.714657
