# Supplementary material for: SCP4 dephosphorylates mitotic histone H3 to maintain chromosome stability
Source: EMBO Rep. 2026 Jun 19;27(14):3944–63. doi: 10.1038/s44319-026-00833-1 (PMC13400628; doi:10.1038/s44319-026-00833-1)
Supplement: Supplementary file 5 — Source data Fig. 3 [file 44319_2026_833_MOESM5_ESM.zip › 3E/Fig 3E.xlsx]

## Sheet: Sheet 1
			Mitotic Index
			Mitotic Cells	total cell number	SCP4-WT cells	mean	STD
		SCP4-WT	3	130	0.0230769	0.0255568	0.00754734					SCP4-WT cells	SCP4-KO cells
			7	172	0.0406977							0.0230769	0.0347826
			3	106	0.0283019							0.0406977	0.0896552
			4	122	0.0327869							0.0283019	0.0793651
			5	159	0.0314465							0.0327869	0.0470588
			4	160	0.025							0.0314465	0.0785714
			4	185	0.0216216							0.025	0.075
			3	115	0.026087							0.0216216	0.0947368									SCP4-WT cells	SCP4-KO cells
			3	160	0.01875							0.026087	0.0653846								minimum (bottom whisker)	0.00983607	0.0347826
			3	305	0.00983607							0.01875	0.0387097								first quartile (Q1/bottom box)	0.0219305	0.0504456
			3	150	0.02							0.00983607	0.0606061								median (middle line)	0.0245	0.0701923
			3	125	0.024							0.02	0.0833333								third quartile (Q3/top box)	0.0306604	0.0823413
			4	175	0.0228571							0.024	0.062069								maximum (top whisker)	0.0406977	0.0947368
			5	150	0.0333333							0.0228571	0.0846154
		all	54	2214	0.0243902							0.0333333	0.0457143
											MD	0.0255568	0.0671144
			Mitotic Cells	total cell number	SCP4-KO cells	mean	STD
		SCP4-KO	4	115	0.0347826	0.0671144	0.019547
			13	145	0.0896552
			10	126	0.0793651
			4	85	0.0470588			P(T<=t) two-tail	p=9.99584690774693E-07
			11	140	0.0785714
			15	200	0.075					t-Test: Two-Sample Assuming Unequal Variances
			18	190	0.0947368
			17	260	0.0653846						SCP4-WT cells	SCP4-KO cells
			6	155	0.0387097					Mean	0.0255568	0.0671144
			10	165	0.0606061					Variance	5.69623e-05	0.000382086
			10	120	0.0833333					Observations	14	14
			9	145	0.062069					Hypothesized Mean Difference	0
			11	130	0.0846154					df	17
			8	175	0.0457143					t Stat	-7.42094
		all	146	2151	0.0678754					P(T<=t) one-tail	4.99792e-07
										t Critical one-tail	1.73961
										P(T<=t) two-tail	9.99585e-07
										t Critical two-tail	2.10982
