# Supplementary material for: SCP4 dephosphorylates mitotic histone H3 to maintain chromosome stability
Source: EMBO Rep. 2026 Jun 19;27(14):3944–63. doi: 10.1038/s44319-026-00833-1 (PMC13400628; doi:10.1038/s44319-026-00833-1)
Supplement: Supplementary file 5 — Source data Fig. 3 [file 44319_2026_833_MOESM5_ESM.zip › 3F/Fig3F.xlsx]

## Sheet: Sheet1
		Round1	Round2	Round3	MD	SD		t-检验: 双样本等方差假设
Net increase G1-phase cells	shSCP4 Dox-	12.98	18.65	12.61	14.7467	3.38544
	shSCP4 Dox+	9.98	7.82	7.55	8.45	1.33188			Dox-	Dox+
								平均	0.147467	0.0845
								方差	0.00114612	0.00017739
								观测值	3	3
								合并方差	0.000661757
								假设平均差	0
								df	4
								t Stat	2.99783
								P(T<=t) 单尾	0.0200137
								t 单尾临界	2.13185
								P(T<=t) 双尾	0.0400275
								t 双尾临界	2.77645
