# Supplementary material for: SCP4 dephosphorylates mitotic histone H3 to maintain chromosome stability
Source: EMBO Rep. 2026 Jun 19;27(14):3944–63. doi: 10.1038/s44319-026-00833-1 (PMC13400628; doi:10.1038/s44319-026-00833-1)
Supplement: Supplementary file 6 — Source data Fig. 4 [file 44319_2026_833_MOESM6_ESM.zip]

Archive with 83 entries (54 files):
- 4A/
- 4A/Readme.txt
- 4A/SCP4 OE Anaphase-Chromatin bridg/
- 4A/SCP4 OE Anaphase-Chromatin bridg/Experiment-4008-Airyscan Processing-06-Orthogonal Projection-07/
- 4A/SCP4 OE Anaphase-Chromatin bridg/Experiment-4008-Airyscan Processing-06-Orthogonal Projection-07/Experiment-4008-Airyscan Processing-06-Orthogonal Projection-07_c1-3.tif
- 4A/SCP4 OE Anaphase-Chromatin bridg/Experiment-4008-Airyscan Processing-06-Orthogonal Projection-07/Experiment-4008-Airyscan Processing-06-Orthogonal Projection-07_c1.tif
- 4A/SCP4 OE Anaphase-Chromatin bridg/Experiment-4008-Airyscan Processing-06-Orthogonal Projection-07/Experiment-4008-Airyscan Processing-06-Orthogonal Projection-07_c2.tif
- 4A/SCP4 OE Anaphase-Chromatin bridg/Experiment-4008-Airyscan Processing-06-Orthogonal Projection-07/Experiment-4008-Airyscan Processing-06-Orthogonal Projection-07_c3.tif
- 4A/SCP4 OE Anaphase-Multipolar/
- 4A/SCP4 OE Anaphase-Multipolar/Experiment-4022-Airyscan Processing-31-Orthogonal Projection-02/
- 4A/SCP4 OE Anaphase-Multipolar/Experiment-4022-Airyscan Processing-31-Orthogonal Projection-02/Experiment-4022-Airyscan Processing-31-Orthogonal Projection-02_c1-3.tif
- 4A/SCP4 OE Anaphase-Multipolar/Experiment-4022-Airyscan Processing-31-Orthogonal Projection-02/Experiment-4022-Airyscan Processing-31-Orthogonal Projection-02_c1.tif
- 4A/SCP4 OE Anaphase-Multipolar/Experiment-4022-Airyscan Processing-31-Orthogonal Projection-02/Experiment-4022-Airyscan Processing-31-Orthogonal Projection-02_c2.tif
- 4A/SCP4 OE Anaphase-Multipolar/Experiment-4022-Airyscan Processing-31-Orthogonal Projection-02/Experiment-4022-Airyscan Processing-31-Orthogonal Projection-02_c3.tif
- 4A/SCP4 OE Anaphase-Unaligned chromosome/
- 4A/SCP4 OE Anaphase-Unaligned chromosome/Experiment-4012-Airyscan Processing-08-Orthogonal Projection-09/
- 4A/SCP4 OE Anaphase-Unaligned chromosome/Experiment-4012-Airyscan Processing-08-Orthogonal Projection-09/Experiment-4012-Airyscan Processing-08-Orthogonal Projection-09_c1-3.tif
- 4A/SCP4 OE Anaphase-Unaligned chromosome/Experiment-4012-Airyscan Processing-08-Orthogonal Projection-09/Experiment-4012-Airyscan Processing-08-Orthogonal Projection-09_c1.tif
- 4A/SCP4 OE Anaphase-Unaligned chromosome/Experiment-4012-Airyscan Processing-08-Orthogonal Projection-09/Experiment-4012-Airyscan Processing-08-Orthogonal Projection-09_c2.tif
- 4A/SCP4 OE Anaphase-Unaligned chromosome/Experiment-4012-Airyscan Processing-08-Orthogonal Projection-09/Experiment-4012-Airyscan Processing-08-Orthogonal Projection-09_c3.tif
- 4A/SCP4 OE Metaphase-Bend spindle/
- 4A/SCP4 OE Metaphase-Bend spindle/Experiment-4089-Airyscan Processing-03-Orthogonal Projection-04_c1-3.tif
- 4A/SCP4 OE Metaphase-Bend spindle/Experiment-4089-Airyscan Processing-03-Orthogonal Projection-04_c1.tif
- 4A/SCP4 OE Metaphase-Bend spindle/Experiment-4089-Airyscan Processing-03-Orthogonal Projection-04_c2.tif
- 4A/SCP4 OE Metaphase-Bend spindle/Experiment-4089-Airyscan Processing-03-Orthogonal Projection-04_c3.tif
- 4A/SCP4 OE Metaphase-Multipolar/
- 4A/SCP4 OE Metaphase-Multipolar/Experiment-4078-Airyscan Processing-04-Orthogonal Projection-05/
- 4A/SCP4 OE Metaphase-Multipolar/Experiment-4078-Airyscan Processing-04-Orthogonal Projection-05/Experiment-4078-Airyscan Processing-04-Orthogonal Projection-05_c1-3.tif
- 4A/SCP4 OE Metaphase-Multipolar/Experiment-4078-Airyscan Processing-04-Orthogonal Projection-05/Experiment-4078-Airyscan Processing-04-Orthogonal Projection-05_c1.tif
- 4A/SCP4 OE Metaphase-Multipolar/Experiment-4078-Airyscan Processing-04-Orthogonal Projection-05/Experiment-4078-Airyscan Processing-04-Orthogonal Projection-05_c2.tif
- 4A/SCP4 OE Metaphase-Multipolar/Experiment-4078-Airyscan Processing-04-Orthogonal Projection-05/Experiment-4078-Airyscan Processing-04-Orthogonal Projection-05_c3.tif
- 4A/SCP4 OE Metaphase-Unaligned chromosome/
- 4A/SCP4 OE Metaphase-Unaligned chromosome/Experiment-4023-Airyscan Processing-33-Orthogonal Projection-07/
- 4A/SCP4 OE Metaphase-Unaligned chromosome/Experiment-4023-Airyscan Processing-33-Orthogonal Projection-07/Experiment-4023-Airyscan Processing-33-Orthogonal Projection-07_c1-3.tif
- 4A/SCP4 OE Metaphase-Unaligned chromosome/Experiment-4023-Airyscan Processing-33-Orthogonal Projection-07/Experiment-4023-Airyscan Processing-33-Orthogonal Projection-07_c1.tif
- 4A/SCP4 OE Metaphase-Unaligned chromosome/Experiment-4023-Airyscan Processing-33-Orthogonal Projection-07/Experiment-4023-Airyscan Processing-33-Orthogonal Projection-07_c2.tif
- 4A/SCP4 OE Metaphase-Unaligned chromosome/Experiment-4023-Airyscan Processing-33-Orthogonal Projection-07/Experiment-4023-Airyscan Processing-33-Orthogonal Projection-07_c3.tif
- 4B/
- 4B/Fig 4B.xlsx
- 4C/
- 4C/Readme.txt
- 4C/shSCP4 Anaphase-Acentric fragment/
- 4C/shSCP4 Anaphase-Acentric fragment/Snap-15415-Airyscan Processing-31-Orthogonal Projection-06/
- 4C/shSCP4 Anaphase-Acentric fragment/Snap-15415-Airyscan Processing-31-Orthogonal Projection-06/Snap-15415-Airyscan Processing-31-Orthogonal Projection-06_c1-3.tif
- 4C/shSCP4 Anaphase-Acentric fragment/Snap-15415-Airyscan Processing-31-Orthogonal Projection-06/Snap-15415-Airyscan Processing-31-Orthogonal Projection-06_c1.tif
- 4C/shSCP4 Anaphase-Acentric fragment/Snap-15415-Airyscan Processing-31-Orthogonal Projection-06/Snap-15415-Airyscan Processing-31-Orthogonal Projection-06_c2.tif
- 4C/shSCP4 Anaphase-Acentric fragment/Snap-15415-Airyscan Processing-31-Orthogonal Projection-06/Snap-15415-Airyscan Processing-31-Orthogonal Projection-06_c3.tif
- 4C/shSCP4 Anaphase-Lagging chromosome/
- 4C/shSCP4 Anaphase-Lagging chromosome/Snap-15558-Airyscan Processing-07-Orthogonal Projection-05/
- 4C/shSCP4 Anaphase-Lagging chromosome/Snap-15558-Airyscan Processing-07-Orthogonal Projection-05/Snap-15558-Airyscan Processing-07-Orthogonal Projection-05_c1-3.tif
- 4C/shSCP4 Anaphase-Lagging chromosome/Snap-15558-Airyscan Processing-07-Orthogonal Projection-05/Snap-15558-Airyscan Processing-07-Orthogonal Projection-05_c1.tif
- 4C/shSCP4 Anaphase-Lagging chromosome/Snap-15558-Airyscan Processing-07-Orthogonal Projection-05/Snap-15558-Airyscan Processing-07-Orthogonal Projection-05_c2.tif
- 4C/shSCP4 Anaphase-Lagging chromosome/Snap-15558-Airyscan Processing-07-Orthogonal Projection-05/Snap-15558-Airyscan Processing-07-Orthogonal Projection-05_c3.tif
- 4C/shSCP4 Anaphase-Mutipolar/
- 4C/shSCP4 Anaphase-Mutipolar/Snap-15556-Airyscan Processing-05-Orthogonal Projection-03/
- 4C/shSCP4 Anaphase-Mutipolar/Snap-15556-Airyscan Processing-05-Orthogonal Projection-03/Snap-15556-Airyscan Processing-05-Orthogonal Projection-03_c1-3.tif
- 4C/shSCP4 Anaphase-Mutipolar/Snap-15556-Airyscan Processing-05-Orthogonal Projection-03/Snap-15556-Airyscan Processing-05-Orthogonal Projection-03_c1.tif
- 4C/shSCP4 Anaphase-Mutipolar/Snap-15556-Airyscan Processing-05-Orthogonal Projection-03/Snap-15556-Airyscan Processing-05-Orthogonal Projection-03_c2.tif
- 4C/shSCP4 Anaphase-Mutipolar/Snap-15556-Airyscan Processing-05-Orthogonal Projection-03/Snap-15556-Airyscan Processing-05-Orthogonal Projection-03_c3.tif
- 4C/shSCP4 Metaphase-Multipolar/
- 4C/shSCP4 Metaphase-Multipolar/Experiment-3079-Airyscan Processing-16-Orthogonal Projection-01/
- 4C/shSCP4 Metaphase-Multipolar/Experiment-3079-Airyscan Processing-16-Orthogonal Projection-01/Experiment-3079-Airyscan Processing-16-Orthogonal Projection-01_c1-3.tif
- 4C/shSCP4 Metaphase-Multipolar/Experiment-3079-Airyscan Processing-16-Orthogonal Projection-01/Experiment-3079-Airyscan Processing-16-Orthogonal Projection-01_c1.tif
- 4C/shSCP4 Metaphase-Multipolar/Experiment-3079-Airyscan Processing-16-Orthogonal Projection-01/Experiment-3079-Airyscan Processing-16-Orthogonal Projection-01_c2.tif
- 4C/shSCP4 Metaphase-Multipolar/Experiment-3079-Airyscan Processing-16-Orthogonal Projection-01/Experiment-3079-Airyscan Processing-16-Orthogonal Projection-01_c3.tif
- 4C/shSCP4 Metaphase-Unaligned chromosome/
- 4C/shSCP4 Metaphase-Unaligned chromosome/Experiment-3102-Airyscan Processing-08-Orthogonal Projection-09/
- 4C/shSCP4 Metaphase-Unaligned chromosome/Experiment-3102-Airyscan Processing-08-Orthogonal Projection-09/Experiment-3102-Airyscan Processing-08-Orthogonal Projection-09_c1-3.tif
- 4C/shSCP4 Metaphase-Unaligned chromosome/Experiment-3102-Airyscan Processing-08-Orthogonal Projection-09/Experiment-3102-Airyscan Processing-08-Orthogonal Projection-09_c1.tif
- 4C/shSCP4 Metaphase-Unaligned chromosome/Experiment-3102-Airyscan Processing-08-Orthogonal Projection-09/Experiment-3102-Airyscan Processing-08-Orthogonal Projection-09_c2.tif
- 4C/shSCP4 Metaphase-Unaligned chromosome/Experiment-3102-Airyscan Processing-08-Orthogonal Projection-09/Experiment-3102-Airyscan Processing-08-Orthogonal Projection-09_c3.tif
- 4C/shSCP4 Metaphase-Unfocused spinled pole/
- 4C/shSCP4 Metaphase-Unfocused spinled pole/Snap-14055-Airyscan Processing-22-Orthogonal Projection-04/
- 4C/shSCP4 Metaphase-Unfocused spinled pole/Snap-14055-Airyscan Processing-22-Orthogonal Projection-04/Snap-14055-Airyscan Processing-22-Orthogonal Projection-04_c1-3.tif
- 4C/shSCP4 Metaphase-Unfocused spinled pole/Snap-14055-Airyscan Processing-22-Orthogonal Projection-04/Snap-14055-Airyscan Processing-22-Orthogonal Projection-04_c1.tif
- 4C/shSCP4 Metaphase-Unfocused spinled pole/Snap-14055-Airyscan Processing-22-Orthogonal Projection-04/Snap-14055-Airyscan Processing-22-Orthogonal Projection-04_c2.tif
- 4C/shSCP4 Metaphase-Unfocused spinled pole/Snap-14055-Airyscan Processing-22-Orthogonal Projection-04/Snap-14055-Airyscan Processing-22-Orthogonal Projection-04_c3.tif
- 4D/
- 4D/Fig 4D.xlsx
- 4E/
- 4E/Fig 4E.xlsx
- 4F/
- 4F/Fig 4F.xlsx
