# Supplementary material for: SCP4 dephosphorylates mitotic histone H3 to maintain chromosome stability
Source: EMBO Rep. 2026 Jun 19;27(14):3944–63. doi: 10.1038/s44319-026-00833-1 (PMC13400628; doi:10.1038/s44319-026-00833-1)
Supplement: Supplementary file 6 — Source data Fig. 4 [file 44319_2026_833_MOESM6_ESM.zip › 4B/Fig 4B.xlsx]

## Sheet: Sheet1
		Round1	Round2	Round3	MD	SD		P 值	0.0019
Fig4B-Metaphase abnormal rate(%)	SCP4 DOX-	44	40	30	38	7.2111		P 值摘要	**
	SCP4 DOX+	70	74	80	74.6667	5.03322		显著不同 (P < 0.05)?	是
								单尾或双尾 P 值?	双尾
								t, df	t=7.222, df=4
		Round1	Round2	Round3	MD	SD		P 值	0.0007
Fig4B-Anaphase abnormal rate(%)	SCP4 DOX-	48	36	38	40.6667	6.4291		P 值摘要	***
	SCP4 DOX+	82	76	80	79.3333	3.05505		显著不同 (P < 0.05)?	是
								单尾或双尾 P 值?	双尾
								t, df	t=9.409, df=4
