# Supplementary material for: SCP4 dephosphorylates mitotic histone H3 to maintain chromosome stability
Source: EMBO Rep. 2026 Jun 19;27(14):3944–63. doi: 10.1038/s44319-026-00833-1 (PMC13400628; doi:10.1038/s44319-026-00833-1)
Supplement: Supplementary file 6 — Source data Fig. 4 [file 44319_2026_833_MOESM6_ESM.zip › 4D/Fig 4D.xlsx]

## Sheet: Sheet1
		Round1	Round2	Round3	MD	SD		P 值	0.0006
Fig4D-Metaphase abnormal rate(%)	shSCP4 DOX-	24	26	20	23.3333	3.05505		P 值摘要	***
	shSCP4 DOX+	64	68	56	62.6667	6.1101		显著不同 (P < 0.05)?	是
								单尾或双尾 P 值?	双尾
								t, df	t=9.973, df=4
		Round1	Round2	Round3	MD	SD		P 值	0.0015
Fig4D-Anaphase abnormal rate(%)	shSCP4 DOX-	28	30	20	26	5.2915		P 值摘要	**
	shSCP4 DOX+	62	68	78	69.3333	8.0829		显著不同 (P < 0.05)?	是
								单尾或双尾 P 值?	双尾
								t, df	t=7.769, df=4
