# Supplementary material for: SCP4 dephosphorylates mitotic histone H3 to maintain chromosome stability
Source: EMBO Rep. 2026 Jun 19;27(14):3944–63. doi: 10.1038/s44319-026-00833-1 (PMC13400628; doi:10.1038/s44319-026-00833-1)
Supplement: Supplementary file 6 — Source data Fig. 4 [file 44319_2026_833_MOESM6_ESM.zip › 4E/Fig 4E.xlsx]

## Sheet: Sheet1
		Round1	Round2	Round3	MD	SD		列 B	SCP4-WT DOX+		列 D	SCP4-DN DOX+
Fig4E-Chromosome number abnormal rate(%)	SCP4-WT DOX-	48	46	46	46.6667	1.1547		vs	vs		vs	vs
	SCP4-WT DOX+	76	70	74	73.3333	3.05505		列 A	SCP4-WT DOX-		列 C	SCP4-DN DOX-
	SCP4-DN DOX-	38	48	48	44.6667	5.7735
	SCP4-DN DOX+	50	38	48	45.3333	6.4291		未配对 t 检验			未配对 t 检验
								P 值	0.0001		P 值	0.9001
								P 值摘要	***		P 值摘要	ns
								显著不同 (P < 0.05)?	是		显著不同 (P < 0.05)?	否
								单尾或双尾 P 值?	双尾		单尾或双尾 P 值?	双尾
								t, df	t=14.14, df=4		t, df	t=0.1336, df=4
Fig4E-Chromosome number abnormal rate(%)
