# Supplementary material for: SCP4 dephosphorylates mitotic histone H3 to maintain chromosome stability
Source: EMBO Rep. 2026 Jun 19;27(14):3944–63. doi: 10.1038/s44319-026-00833-1 (PMC13400628; doi:10.1038/s44319-026-00833-1)
Supplement: Supplementary file 6 — Source data Fig. 4 [file 44319_2026_833_MOESM6_ESM.zip › 4F/Fig 4F.xlsx]

## Sheet: Sheet1
		Round1	Round2	Round3	MD	SD		列 B	shSCP4-1 DOX+		列 D	shSCP4-2 DOX+
Fig4F-Chromosome number abnormal rate(%)	shSCP4-1 DOX-	42	48	44	44.6667	3.05505		vs	vs		vs	vs
	shSCP4-1 DOX+	66	66	70	67.3333	2.3094		列 A	shSCP4-1 DOX-		列 C	shSCP4-2 DOX-
	shSCP4-2 DOX-	46	36	36	39.3333	5.7735
	shSCP4-2 DOX+	72	58	56	62	8.7178		未配对 t 检验			未配对 t 检验
								P 值	0.0005		P 值	0.0199
								P 值摘要	***		P 值摘要	*
								显著不同 (P < 0.05)?	是		显著不同 (P < 0.05)?	是
								单尾或双尾 P 值?	双尾		单尾或双尾 P 值?	双尾
								t, df	t=10.25, df=4		t, df	t=3.755, df=4
