# Supplementary material for: SCP4 dephosphorylates mitotic histone H3 to maintain chromosome stability
Source: EMBO Rep. 2026 Jun 19;27(14):3944–63. doi: 10.1038/s44319-026-00833-1 (PMC13400628; doi:10.1038/s44319-026-00833-1)
Supplement: Supplementary file 7 — Source data Fig. 5 [file 44319_2026_833_MOESM7_ESM.zip]

Archive with 68 entries (47 files):
- 5B/
- 5B/Fig 5B.xlsx
- 5B/Readme.txt
- 5B/shSCP4-H3T3A-shH3 Anaphase-1/
- 5B/shSCP4-H3T3A-shH3 Anaphase-1/Experiment-4573-Airyscan Processing-14-Orthogonal Projection-15/
- 5B/shSCP4-H3T3A-shH3 Anaphase-1/Experiment-4573-Airyscan Processing-14-Orthogonal Projection-15/Experiment-4573-Airyscan Processing-14-Orthogonal Projection-15_c1-3.tif
- 5B/shSCP4-H3T3A-shH3 Anaphase-1/Experiment-4573-Airyscan Processing-14-Orthogonal Projection-15/Experiment-4573-Airyscan Processing-14-Orthogonal Projection-15_c1.tif
- 5B/shSCP4-H3T3A-shH3 Anaphase-1/Experiment-4573-Airyscan Processing-14-Orthogonal Projection-15/Experiment-4573-Airyscan Processing-14-Orthogonal Projection-15_c2.tif
- 5B/shSCP4-H3T3A-shH3 Anaphase-1/Experiment-4573-Airyscan Processing-14-Orthogonal Projection-15/Experiment-4573-Airyscan Processing-14-Orthogonal Projection-15_c3.tif
- 5B/shSCP4-H3T3A-shH3 Anaphase-2/
- 5B/shSCP4-H3T3A-shH3 Anaphase-2/Experiment-4576-Airyscan Processing-20-Orthogonal Projection-01/
- 5B/shSCP4-H3T3A-shH3 Anaphase-2/Experiment-4576-Airyscan Processing-20-Orthogonal Projection-01/Experiment-4576-Airyscan Processing-20_z08c1-3.tif
- 5B/shSCP4-H3T3A-shH3 Anaphase-2/Experiment-4576-Airyscan Processing-20-Orthogonal Projection-01/Experiment-4576-Airyscan Processing-20_z08c1.tif
- 5B/shSCP4-H3T3A-shH3 Anaphase-2/Experiment-4576-Airyscan Processing-20-Orthogonal Projection-01/Experiment-4576-Airyscan Processing-20_z08c2.tif
- 5B/shSCP4-H3T3A-shH3 Anaphase-2/Experiment-4576-Airyscan Processing-20-Orthogonal Projection-01/Experiment-4576-Airyscan Processing-20_z08c3.tif
- 5B/shSCP4-H3T3A-shH3 Metaphase-1/
- 5B/shSCP4-H3T3A-shH3 Metaphase-1/Experiment-4590-Airyscan Processing-01-Orthogonal Projection-02/
- 5B/shSCP4-H3T3A-shH3 Metaphase-1/Experiment-4590-Airyscan Processing-01-Orthogonal Projection-02/Experiment-4590-Airyscan Processing-01-Orthogonal Projection-02_c1-3.tif
- 5B/shSCP4-H3T3A-shH3 Metaphase-1/Experiment-4590-Airyscan Processing-01-Orthogonal Projection-02/Experiment-4590-Airyscan Processing-01-Orthogonal Projection-02_c1.tif
- 5B/shSCP4-H3T3A-shH3 Metaphase-1/Experiment-4590-Airyscan Processing-01-Orthogonal Projection-02/Experiment-4590-Airyscan Processing-01-Orthogonal Projection-02_c2.tif
- 5B/shSCP4-H3T3A-shH3 Metaphase-1/Experiment-4590-Airyscan Processing-01-Orthogonal Projection-02/Experiment-4590-Airyscan Processing-01-Orthogonal Projection-02_c3.tif
- 5B/shSCP4-H3T3A-shH3 Metaphase-2/
- 5B/shSCP4-H3T3A-shH3 Metaphase-2/Experiment-4599-Airyscan Processing-19-Orthogonal Projection-20/
- 5B/shSCP4-H3T3A-shH3 Metaphase-2/Experiment-4599-Airyscan Processing-19-Orthogonal Projection-20/Experiment-4599-Airyscan Processing-19-Orthogonal Projection-20_c1-3.tif
- 5B/shSCP4-H3T3A-shH3 Metaphase-2/Experiment-4599-Airyscan Processing-19-Orthogonal Projection-20/Experiment-4599-Airyscan Processing-19-Orthogonal Projection-20_c1.tif
- 5B/shSCP4-H3T3A-shH3 Metaphase-2/Experiment-4599-Airyscan Processing-19-Orthogonal Projection-20/Experiment-4599-Airyscan Processing-19-Orthogonal Projection-20_c2.tif
- 5B/shSCP4-H3T3A-shH3 Metaphase-2/Experiment-4599-Airyscan Processing-19-Orthogonal Projection-20/Experiment-4599-Airyscan Processing-19-Orthogonal Projection-20_c3.tif
- 5C/
- 5C/Fig 5C.xlsx
- 5D/
- 5D/Fig 5D.xlsx
- 5E/
- 5E/KO-DAPI.tif
- 5E/KO-Merge.tif
- 5E/KO-pS10.tif
- 5E/KO-tubulin.tif
- 5E/WT-DAPI.tif
- 5E/WT-Merge.tif
- 5E/WT-pS10.tif
- 5E/WT-tubulin.tif
- Readme.txt
- 5A/
- 5A/Fig 5A.xlsx
- 5A/Readme.txt
- 5A/SCP4-H3T3D-shH3 Anaphase 1/
- 5A/SCP4-H3T3D-shH3 Anaphase 1/Experiment-4688-Airyscan Processing-14-Orthogonal Projection-01/
- 5A/SCP4-H3T3D-shH3 Anaphase 1/Experiment-4688-Airyscan Processing-14-Orthogonal Projection-01/Experiment-4688-Airyscan Processing-14-Orthogonal Projection-01_c1-3.tif
- 5A/SCP4-H3T3D-shH3 Anaphase 1/Experiment-4688-Airyscan Processing-14-Orthogonal Projection-01/Experiment-4688-Airyscan Processing-14-Orthogonal Projection-01_c1.tif
- 5A/SCP4-H3T3D-shH3 Anaphase 1/Experiment-4688-Airyscan Processing-14-Orthogonal Projection-01/Experiment-4688-Airyscan Processing-14-Orthogonal Projection-01_c2.tif
- 5A/SCP4-H3T3D-shH3 Anaphase 1/Experiment-4688-Airyscan Processing-14-Orthogonal Projection-01/Experiment-4688-Airyscan Processing-14-Orthogonal Projection-01_c3.tif
- 5A/SCP4-H3T3D-shH3 Anaphase 2/
- 5A/SCP4-H3T3D-shH3 Anaphase 2/Experiment-4693-Airyscan Processing-20-Orthogonal Projection-21/
- 5A/SCP4-H3T3D-shH3 Anaphase 2/Experiment-4693-Airyscan Processing-20-Orthogonal Projection-21/Experiment-4693-Airyscan Processing-20-Orthogonal Projection-21_c1-3.tif
- 5A/SCP4-H3T3D-shH3 Anaphase 2/Experiment-4693-Airyscan Processing-20-Orthogonal Projection-21/Experiment-4693-Airyscan Processing-20-Orthogonal Projection-21_c1.tif
- 5A/SCP4-H3T3D-shH3 Anaphase 2/Experiment-4693-Airyscan Processing-20-Orthogonal Projection-21/Experiment-4693-Airyscan Processing-20-Orthogonal Projection-21_c2.tif
- 5A/SCP4-H3T3D-shH3 Anaphase 2/Experiment-4693-Airyscan Processing-20-Orthogonal Projection-21/Experiment-4693-Airyscan Processing-20-Orthogonal Projection-21_c3.tif
- 5A/SCP4-H3T3D-shH3 Metaphase 1/
- 5A/SCP4-H3T3D-shH3 Metaphase 1/Experiment-4696-Airyscan Processing-24-Orthogonal Projection-26/
- 5A/SCP4-H3T3D-shH3 Metaphase 1/Experiment-4696-Airyscan Processing-24-Orthogonal Projection-26/Experiment-4696-Airyscan Processing-24-Orthogonal Projection-26_c1-3.tif
- 5A/SCP4-H3T3D-shH3 Metaphase 1/Experiment-4696-Airyscan Processing-24-Orthogonal Projection-26/Experiment-4696-Airyscan Processing-24-Orthogonal Projection-26_c1.tif
- 5A/SCP4-H3T3D-shH3 Metaphase 1/Experiment-4696-Airyscan Processing-24-Orthogonal Projection-26/Experiment-4696-Airyscan Processing-24-Orthogonal Projection-26_c2.tif
- 5A/SCP4-H3T3D-shH3 Metaphase 1/Experiment-4696-Airyscan Processing-24-Orthogonal Projection-26/Experiment-4696-Airyscan Processing-24-Orthogonal Projection-26_c3.tif
- 5A/SCP4-H3T3D-shH3 Metaphase 2/
- 5A/SCP4-H3T3D-shH3 Metaphase 2/Experiment-4699-Airyscan Processing-31-Orthogonal Projection-32/
- 5A/SCP4-H3T3D-shH3 Metaphase 2/Experiment-4699-Airyscan Processing-31-Orthogonal Projection-32/Experiment-4699-Airyscan Processing-31-Orthogonal Projection-32_c1-3.tif
- 5A/SCP4-H3T3D-shH3 Metaphase 2/Experiment-4699-Airyscan Processing-31-Orthogonal Projection-32/Experiment-4699-Airyscan Processing-31-Orthogonal Projection-32_c1.tif
- 5A/SCP4-H3T3D-shH3 Metaphase 2/Experiment-4699-Airyscan Processing-31-Orthogonal Projection-32/Experiment-4699-Airyscan Processing-31-Orthogonal Projection-32_c2.tif
- 5A/SCP4-H3T3D-shH3 Metaphase 2/Experiment-4699-Airyscan Processing-31-Orthogonal Projection-32/Experiment-4699-Airyscan Processing-31-Orthogonal Projection-32_c3.tif
