# Supplementary material for: SCP4 dephosphorylates mitotic histone H3 to maintain chromosome stability
Source: EMBO Rep. 2026 Jun 19;27(14):3944–63. doi: 10.1038/s44319-026-00833-1 (PMC13400628; doi:10.1038/s44319-026-00833-1)
Supplement: Supplementary file 7 — Source data Fig. 5 [file 44319_2026_833_MOESM7_ESM.zip › 5B/Fig 5B.xlsx]

## Sheet: Sheet1
		Round1	Round2	Round3	MD	SD		列 D	T3A DOX+		列 D	T3A DOX+
Fig 5B Metaphase abnormal rate(%)	shSCP4 DOX-	24	28	22	24.6667	3.05505		vs	vs		vs	vs
	shSCP4 DOX+	62	64	56	60.6667	4.16333		列 C	T3A DOX-		列 C	T3A DOX-
	H3T3A DOX-	74	70	74	72.6667	2.3094
	H3T3A DOX+	66	72	70	69.3333	3.05505		未配对 t 检验			未配对 t 检验
								P 值	0.2062		P 值	0.882
								P 值摘要	ns		P 值摘要	ns
Fig 5B Anaphase abnormal rate(%)	shSCP4 DOX-	30	26	20	25.3333	5.03322		显著不同 (P < 0.05)?	否		显著不同 (P < 0.05)?	否
	shSCP4 DOX+	70	68	74	70.6667	3.05505		单尾或双尾 P 值?	双尾		单尾或双尾 P 值?	双尾
	H3T3A DOX-	80	82	74	78.6667	4.16333		t, df	t=1.508, df=4		t, df	t=0.1581, df=4
	H3T3A DOX+	84	78	72	78	6
