# Supplementary material for: SCP4 dephosphorylates mitotic histone H3 to maintain chromosome stability
Source: EMBO Rep. 2026 Jun 19;27(14):3944–63. doi: 10.1038/s44319-026-00833-1 (PMC13400628; doi:10.1038/s44319-026-00833-1)
Supplement: Supplementary file 7 — Source data Fig. 5 [file 44319_2026_833_MOESM7_ESM.zip › 5C/Fig 5C.xlsx]

## Sheet: Sheet1
		Round1	Round2	Round3	MD	SD		列 D	SCP4 DOX+ H3T3D+
Fig 5C Chromosome number abnormal rate(%)	SCP4 DOX- H3T3D-	48	46	46	46.6667	1.1547		vs	vs
	SCP4 DOX+ H3T3D-	76	70	74	73.3333	3.05505		列 C	SCP4 DOX- H3T3D+
	SCP4 DOX- H3T3D+	78	74	66	72.6667	6.1101
	SCP4 DOX+ H3T3D+	76	68	60	68	8		未配对 t 检验
								P 值	0.467
								P 值摘要	ns
								显著不同 (P < 0.05)?	否
								单尾或双尾 P 值?	双尾
								t, df	t=0.8030, df=4
