# Supplementary material for: SCP4 dephosphorylates mitotic histone H3 to maintain chromosome stability
Source: EMBO Rep. 2026 Jun 19;27(14):3944–63. doi: 10.1038/s44319-026-00833-1 (PMC13400628; doi:10.1038/s44319-026-00833-1)
Supplement: Supplementary file 7 — Source data Fig. 5 [file 44319_2026_833_MOESM7_ESM.zip › 5D/Fig 5D.xlsx]

## Sheet: Sheet1
		Round1	Round2	Round3	MD	SD		列 D	shSCP4 DOX+ H3T3A+
Fig 5D Chromosome number abnormal rate(%)	shSCP4 DOX- H3T3A-	48	34	34	38.6667	8.0829		vs	vs
	shSCP4 DOX+ H3T3A-	72	70	56	66	8.7178		列 C	shSCP4 DOX- H3T3A+
	shSCP4 DOX- H3T3A+	76	66	62	68	7.2111
	shSCP4 DOX+ H3T3A+	76	70	60	68.6667	8.0829		未配对 t 检验
								P 值	0.9202
								P 值摘要	ns
								显著不同 (P < 0.05)?	否
								单尾或双尾 P 值?	双尾
								t, df	t=0.1066, df=4
