# Supplementary material for: SCP4 dephosphorylates mitotic histone H3 to maintain chromosome stability
Source: EMBO Rep. 2026 Jun 19;27(14):3944–63. doi: 10.1038/s44319-026-00833-1 (PMC13400628; doi:10.1038/s44319-026-00833-1)
Supplement: Supplementary file 7 — Source data Fig. 5 [file 44319_2026_833_MOESM7_ESM.zip › 5A/Fig 5A.xlsx]

## Sheet: Sheet1
		Round1	Round2	Round3	MD	SD		列 D	T3D DOX+		列 D	T3D DOX+
Fig 5A Metaphase abnormal rate(%)	SCP4 DOX-	42	36	30	36	6		vs	vs		vs	vs
	SCP4 DOX+	72	74	80	75.3333	4.16333		列 C	T3D DOX-		列 C	T3D DOX-
	H3T3D DOX-	80	84	82	82	2
	H3T3D DOX+	86	80	86	84	3.4641		未配对 t 检验			未配对 t 检验
								P 值	0.4353		P 值	>0.9999
								P 值摘要	ns		P 值摘要	ns
Fig 5A Antaphase abnormal rate(%)	SCP4 DOX-	36	36	38	36.6667	1.1547		显著不同 (P < 0.05)?	否		显著不同 (P < 0.05)?	否
	SCP4 DOX+	80	76	80	78.6667	2.3094		单尾或双尾 P 值?	双尾		单尾或双尾 P 值?	双尾
	H3T3D DOX-	86	82	82	83.3333	2.3094		t, df	t=0.8660, df=4		t, df	t=0.000, df=4
	H3T3D DOX+	84	82	84	83.3333	1.1547
