# Supplementary material for: SCP4 dephosphorylates mitotic histone H3 to maintain chromosome stability
Source: EMBO Rep. 2026 Jun 19;27(14):3944–63. doi: 10.1038/s44319-026-00833-1 (PMC13400628; doi:10.1038/s44319-026-00833-1)
Supplement: Supplementary file 8 — Figure EV1 Source Data [file 44319_2026_833_MOESM8_ESM.zip]

Archive with 35 entries (16 files):
- EV1A/
- EV1A/Actin/
- EV1A/Actin/Origin EV1A Actin.tif
- EV1A/Flag-PPases/
- EV1A/Flag-PPases/Origin EV1A Flag-PPases.tif
- EV1A/Myc-H3/
- EV1A/Myc-H3/Origin EV1A Myc-H3.tif
- EV1A/Myc-H3pT3/
- EV1A/Myc-H3pT3/Origin EV1A Myc-H3pT3.tif
- EV1A/Myc-Haspin/
- EV1A/Myc-Haspin/Origin EV1A Myc-Haspin.tif
- EV1B/
- EV1B/Fig EV1B.xlsx
- EV1C/
- EV1C/IP_FLAG IB_FLAG/
- EV1C/IP_FLAG IB_FLAG/Origin EV1C IP_FLAG IB_FLAG(1).tif
- EV1C/IP_FLAG IB_Myc/
- EV1C/IP_FLAG IB_Myc/Origin EV1C IP_FLAG IB_Myc.tif
- EV1C/WCL IB_α-Flag/
- EV1C/WCL IB_α-Flag/Origin EV1C WCL IB_FLAG(1).tif
- EV1C/WCL IB_α-Myc/
- EV1C/WCL IB_α-Myc/Origin EV1C WCL IB_Myc.tif
- EV1D/
- EV1D/FLAG SCP4WT DN/
- EV1D/FLAG SCP4WT DN/Origin EV1D FLAG-SCP4DN_WT.tif
- EV1D/H3/
- EV1D/H3/Origin EV1D H3.tif
- EV1D/H3pS10/
- EV1D/H3pS10/Origin EV1D H3pS10.tif
- EV1D/H3pS28/
- EV1D/H3pS28/Origin EV1D H3pS28.tif
- EV1D/H3pT11/
- EV1D/H3pT11/Origin EV1D H3pT11.tif
- EV1D/H3pT3/
- EV1D/H3pT3/Origin EV1D H3pT3.tif
