# Supplementary material for: SCP4 dephosphorylates mitotic histone H3 to maintain chromosome stability
Source: EMBO Rep. 2026 Jun 19;27(14):3944–63. doi: 10.1038/s44319-026-00833-1 (PMC13400628; doi:10.1038/s44319-026-00833-1)
Supplement: Supplementary file 8 — Figure EV1 Source Data [file 44319_2026_833_MOESM8_ESM.zip › EV1B/Fig EV1B.xlsx]

## Sheet: Sheet1
	Haspin	-	+	+	+	+	+	+	+	+	+	+	+	+
	H3	+	+	+	+	+	+	+	+	+	+	+	+	+
	ppase		vector	PPP1CA	PPP1CB	PPP1CC	PP2A	PP5	PPM1G	PPM1H	SCP1	SCP2	SCP3	SCP4
	lane	1	2	3	4	5	6	7	8	9	10	11	12	13
set 1	H3	79141	76087	74896	77125	79058	79002	65732	70767	72612	66097	57591	54708	69167
	H3pT3		27391	24684	18692	7107	16781	20363	18072	21108	22352	24155	25142	6244
	H3pT3/H3		0.359996	0.329577	0.24236	0.089896	0.212412	0.309788	0.255373	0.290696	0.33817	0.419423	0.459567	0.0902743
	(H3pT3/H3) vs vector		0.999988	0.915492	0.673222	0.249711	0.590034	0.860523	0.70937	0.807488	0.93936	1.16506	1.27658	0.250762
set 2	H3	78562	73183	76781	78465	80186	81421	66248	71556	73156	65248	56842	55387	72257
	H3pT3		15540	16356	13137	5214	11822	11752	11468	11572	10158	10411	13386	4932
	H3pT3/H3		0.212344	0.213021	0.167425	0.0650238	0.145196	0.177394	0.160266	0.158183	0.155683	0.183157	0.241681	0.0682564
	(H3pT3/H3) vs vector		1.00021	1.0034	0.788624	0.306283	0.683919	0.835582	0.754904	0.74509	0.733316	0.862726	1.1384	0.321509
		mean	1.0001	0.959445	0.730923	0.277997	0.636977	0.848052	0.732137	0.776289	0.836338	1.0139	1.20749	0.286135
		std	0.000156133	0.0621593	0.0816021	0.0400021	0.0663864	0.0176359	0.0321972	0.0441225	0.145695	0.213785	0.0977083	0.0500258
			vector	PPP1CA	PPP1CB	PPP1CC	PP2A	PP5	PPM1G	PPM1H	SCP1	SCP2	SCP3	SCP4
		mean	1.0001	0.959445	0.730923	0.277997	0.636977	0.848052	0.732137	0.776289	0.836338	1.0139	1.20749	0.286135
		std	0.000156133	0.0621593	0.0816021	0.0400021	0.0663864	0.0176359	0.0321972	0.0441225	0.145695	0.213785	0.0977083	0.0500258
			Vector	PPP1CA	PPP1CB	PPP1CC	PP2A	PP5	PPM1G	PPM1H	SCP1	SCP2	SCP3	SCP4
			0.999988	0.915492	0.673222	0.249711	0.590034	0.860523	0.70937	0.807488	0.93936	1.16506	1.27658	0.250762
			1.00021	1.0034	0.788624	0.306283	0.683919	0.835582	0.754904	0.74509	0.733316	0.862726	1.1384	0.321509
