# Supplementary material for: SCP4 dephosphorylates mitotic histone H3 to maintain chromosome stability
Source: EMBO Rep. 2026 Jun 19;27(14):3944–63. doi: 10.1038/s44319-026-00833-1 (PMC13400628; doi:10.1038/s44319-026-00833-1)
Supplement: Supplementary file 9 — Figure EV2 Source Data [file 44319_2026_833_MOESM9_ESM.zip]

Archive with 67 entries (51 files):
- EV2A/
- EV2A/EMBO_GFP-SCP4_Anaphase_06_dec-Orthogonal Projection-07/
- EV2A/EMBO_GFP-SCP4_Anaphase_06_dec-Orthogonal Projection-07/EMBO_GFP-SCP4_Anaphase_06_dec-Orthogonal Projection-07_c1-3.tif
- EV2A/EMBO_GFP-SCP4_Anaphase_06_dec-Orthogonal Projection-07/EMBO_GFP-SCP4_Anaphase_06_dec-Orthogonal Projection-07_c1.tif
- EV2A/EMBO_GFP-SCP4_Anaphase_06_dec-Orthogonal Projection-07/EMBO_GFP-SCP4_Anaphase_06_dec-Orthogonal Projection-07_c2.tif
- EV2A/EMBO_GFP-SCP4_Anaphase_06_dec-Orthogonal Projection-07/EMBO_GFP-SCP4_Anaphase_06_dec-Orthogonal Projection-07_c3.tif
- EV2A/EMBO_GFP-SCP4_Interphase_08-Orthogonal Projection-09/
- EV2A/EMBO_GFP-SCP4_Interphase_08-Orthogonal Projection-09/EMBO_GFP-SCP4_Interphase_08-Orthogonal Projection-09_c1-3.tif
- EV2A/EMBO_GFP-SCP4_Interphase_08-Orthogonal Projection-09/EMBO_GFP-SCP4_Interphase_08-Orthogonal Projection-09_c1.tif
- EV2A/EMBO_GFP-SCP4_Interphase_08-Orthogonal Projection-09/EMBO_GFP-SCP4_Interphase_08-Orthogonal Projection-09_c2.tif
- EV2A/EMBO_GFP-SCP4_Interphase_08-Orthogonal Projection-09/EMBO_GFP-SCP4_Interphase_08-Orthogonal Projection-09_c3.tif
- EV2A/EMBO_GFP-SCP4_Metaphase_03_dec-Orthogonal Projection-01/
- EV2A/EMBO_GFP-SCP4_Metaphase_03_dec-Orthogonal Projection-01/EMBO_GFP-SCP4_Metaphase_03_dec-Orthogonal Projection-01_c1-3.tif
- EV2A/EMBO_GFP-SCP4_Metaphase_03_dec-Orthogonal Projection-01/EMBO_GFP-SCP4_Metaphase_03_dec-Orthogonal Projection-01_c1.tif
- EV2A/EMBO_GFP-SCP4_Metaphase_03_dec-Orthogonal Projection-01/EMBO_GFP-SCP4_Metaphase_03_dec-Orthogonal Projection-01_c2.tif
- EV2A/EMBO_GFP-SCP4_Metaphase_03_dec-Orthogonal Projection-01/EMBO_GFP-SCP4_Metaphase_03_dec-Orthogonal Projection-01_c3.tif
- EV2A/EMBO_GFP-SCP4_Prometaphase_11_dec-Orthogonal Projection-10/
- EV2A/EMBO_GFP-SCP4_Prometaphase_11_dec-Orthogonal Projection-10/EMBO_GFP-SCP4_Prometaphase_11_dec-Orthogonal Projection-10_c1-3.tif
- EV2A/EMBO_GFP-SCP4_Prometaphase_11_dec-Orthogonal Projection-10/EMBO_GFP-SCP4_Prometaphase_11_dec-Orthogonal Projection-10_c1.tif
- EV2A/EMBO_GFP-SCP4_Prometaphase_11_dec-Orthogonal Projection-10/EMBO_GFP-SCP4_Prometaphase_11_dec-Orthogonal Projection-10_c2.tif
- EV2A/EMBO_GFP-SCP4_Prometaphase_11_dec-Orthogonal Projection-10/EMBO_GFP-SCP4_Prometaphase_11_dec-Orthogonal Projection-10_c3.tif
- EV2A/EMBO_GFP-SCP4_Prophase_03_dec-Orthogonal Projection-11/
- EV2A/EMBO_GFP-SCP4_Prophase_03_dec-Orthogonal Projection-11/EMBO_GFP-SCP4_Prophase_03_dec-Orthogonal Projection-11_c1-3.tif
- EV2A/EMBO_GFP-SCP4_Prophase_03_dec-Orthogonal Projection-11/EMBO_GFP-SCP4_Prophase_03_dec-Orthogonal Projection-11_c1.tif
- EV2A/EMBO_GFP-SCP4_Prophase_03_dec-Orthogonal Projection-11/EMBO_GFP-SCP4_Prophase_03_dec-Orthogonal Projection-11_c2.tif
- EV2A/EMBO_GFP-SCP4_Prophase_03_dec-Orthogonal Projection-11/EMBO_GFP-SCP4_Prophase_03_dec-Orthogonal Projection-11_c3.tif
- EV2A/EMBO_GFP-SCP4_Telophase_04_dec-Orthogonal Projection-06/
- EV2A/EMBO_GFP-SCP4_Telophase_04_dec-Orthogonal Projection-06/EMBO_GFP-SCP4_Telophase_04_dec-Orthogonal Projection-06_c1-3.tif
- EV2A/EMBO_GFP-SCP4_Telophase_04_dec-Orthogonal Projection-06/EMBO_GFP-SCP4_Telophase_04_dec-Orthogonal Projection-06_c1.tif
- EV2A/EMBO_GFP-SCP4_Telophase_04_dec-Orthogonal Projection-06/EMBO_GFP-SCP4_Telophase_04_dec-Orthogonal Projection-06_c2.tif
- EV2A/EMBO_GFP-SCP4_Telophase_04_dec-Orthogonal Projection-06/EMBO_GFP-SCP4_Telophase_04_dec-Orthogonal Projection-06_c3.tif
- EV2A/Readme.txt
- EV2B/
- EV2B/Readme.txt
- EV2B/Repo-Man/
- EV2B/Repo-Man/EMBO_GFP-Repo-Man_Anaphase_05-Orthogonal Projection-01/
- EV2B/Repo-Man/EMBO_GFP-Repo-Man_Anaphase_05-Orthogonal Projection-01/EMBO_GFP-Repo-Man_Anaphase_05-Orthogonal Projection-01_c1-3.tif
- EV2B/Repo-Man/EMBO_GFP-Repo-Man_Anaphase_05-Orthogonal Projection-01/EMBO_GFP-Repo-Man_Anaphase_05-Orthogonal Projection-01_c1.tif
- EV2B/Repo-Man/EMBO_GFP-Repo-Man_Anaphase_05-Orthogonal Projection-01/EMBO_GFP-Repo-Man_Anaphase_05-Orthogonal Projection-01_c2.tif
- EV2B/Repo-Man/EMBO_GFP-Repo-Man_Anaphase_05-Orthogonal Projection-01/EMBO_GFP-Repo-Man_Anaphase_05-Orthogonal Projection-01_c3.tif
- EV2B/Repo-Man/EMBO_GFP-Repo-Man_Interphase_03-Orthogonal Projection-02/
- EV2B/Repo-Man/EMBO_GFP-Repo-Man_Interphase_03-Orthogonal Projection-02/EMBO_GFP-Repo-Man_Interphase_03-Orthogonal Projection-02_c1-3.tif
- EV2B/Repo-Man/EMBO_GFP-Repo-Man_Interphase_03-Orthogonal Projection-02/EMBO_GFP-Repo-Man_Interphase_03-Orthogonal Projection-02_c1.tif
- EV2B/Repo-Man/EMBO_GFP-Repo-Man_Interphase_03-Orthogonal Projection-02/EMBO_GFP-Repo-Man_Interphase_03-Orthogonal Projection-02_c2.tif
- EV2B/Repo-Man/EMBO_GFP-Repo-Man_Interphase_03-Orthogonal Projection-02/EMBO_GFP-Repo-Man_Interphase_03-Orthogonal Projection-02_c3.tif
- EV2B/Repo-Man/EMBO_GFP-Repo-Man_Metaphase_07_dec-Orthogonal Projection-03/
- EV2B/Repo-Man/EMBO_GFP-Repo-Man_Metaphase_07_dec-Orthogonal Projection-03/EMBO_GFP-Repo-Man_Metaphase_07_dec-Orthogonal Projection-03_c1-3.tif
- EV2B/Repo-Man/EMBO_GFP-Repo-Man_Metaphase_07_dec-Orthogonal Projection-03/EMBO_GFP-Repo-Man_Metaphase_07_dec-Orthogonal Projection-03_c1.tif
- EV2B/Repo-Man/EMBO_GFP-Repo-Man_Metaphase_07_dec-Orthogonal Projection-03/EMBO_GFP-Repo-Man_Metaphase_07_dec-Orthogonal Projection-03_c2.tif
- EV2B/Repo-Man/EMBO_GFP-Repo-Man_Metaphase_07_dec-Orthogonal Projection-03/EMBO_GFP-Repo-Man_Metaphase_07_dec-Orthogonal Projection-03_c3.tif
- EV2B/Repo-Man/EMBO_GFP-Repo-Man_Prometaphase_03_dec-Orthogonal Projection-04/
- EV2B/Repo-Man/EMBO_GFP-Repo-Man_Prometaphase_03_dec-Orthogonal Projection-04/EMBO_GFP-Repo-Man_Prometaphase_03_dec-Orthogonal Projection-04_c1-3.tif
- EV2B/Repo-Man/EMBO_GFP-Repo-Man_Prometaphase_03_dec-Orthogonal Projection-04/EMBO_GFP-Repo-Man_Prometaphase_03_dec-Orthogonal Projection-04_c1.tif
- EV2B/Repo-Man/EMBO_GFP-Repo-Man_Prometaphase_03_dec-Orthogonal Projection-04/EMBO_GFP-Repo-Man_Prometaphase_03_dec-Orthogonal Projection-04_c2.tif
- EV2B/Repo-Man/EMBO_GFP-Repo-Man_Prometaphase_03_dec-Orthogonal Projection-04/EMBO_GFP-Repo-Man_Prometaphase_03_dec-Orthogonal Projection-04_c3.tif
- EV2B/Repo-Man/EMBO_GFP-Repo-Man_Prophase_04_dec-Orthogonal Projection-05/
- EV2B/Repo-Man/EMBO_GFP-Repo-Man_Prophase_04_dec-Orthogonal Projection-05/EMBO_GFP-Repo-Man_Prophase_04_dec-Orthogonal Projection-05_c1-3.tif
- EV2B/Repo-Man/EMBO_GFP-Repo-Man_Prophase_04_dec-Orthogonal Projection-05/EMBO_GFP-Repo-Man_Prophase_04_dec-Orthogonal Projection-05_c1.tif
- EV2B/Repo-Man/EMBO_GFP-Repo-Man_Prophase_04_dec-Orthogonal Projection-05/EMBO_GFP-Repo-Man_Prophase_04_dec-Orthogonal Projection-05_c2.tif
- EV2B/Repo-Man/EMBO_GFP-Repo-Man_Prophase_04_dec-Orthogonal Projection-05/EMBO_GFP-Repo-Man_Prophase_04_dec-Orthogonal Projection-05_c3.tif
- EV2B/Repo-Man/EMBO_GFP-Repo-Man_Telophase_03_dec-Orthogonal Projection-08/
- EV2B/Repo-Man/EMBO_GFP-Repo-Man_Telophase_03_dec-Orthogonal Projection-08/EMBO_GFP-Repo-Man_Telophase_03_dec-Orthogonal Projection-08_c1-3.tif
- EV2B/Repo-Man/EMBO_GFP-Repo-Man_Telophase_03_dec-Orthogonal Projection-08/EMBO_GFP-Repo-Man_Telophase_03_dec-Orthogonal Projection-08_c1.tif
- EV2B/Repo-Man/EMBO_GFP-Repo-Man_Telophase_03_dec-Orthogonal Projection-08/EMBO_GFP-Repo-Man_Telophase_03_dec-Orthogonal Projection-08_c2.tif
- EV2B/Repo-Man/EMBO_GFP-Repo-Man_Telophase_03_dec-Orthogonal Projection-08/EMBO_GFP-Repo-Man_Telophase_03_dec-Orthogonal Projection-08_c3.tif
- EV2C/
- EV2C/Fig EV2C.xlsx
