# Supplementary material for: SCP4 dephosphorylates mitotic histone H3 to maintain chromosome stability
Source: EMBO Rep. 2026 Jun 19;27(14):3944–63. doi: 10.1038/s44319-026-00833-1 (PMC13400628; doi:10.1038/s44319-026-00833-1)
Supplement: Supplementary file 9 — Figure EV2 Source Data [file 44319_2026_833_MOESM9_ESM.zip › EV2C/Fig EV2C.xlsx]

## Sheet: Sheet1
		Round1	Round2	Round3	MD	SD		t-检验: 双样本等方差假设
Net increase G1-phase cells	SCP4 DN Dox-	9.06	9.82	10.29	9.72333	0.620672
	SCP4 DN Dox+	9.14	8.45	5.49	7.69333	1.93908			变量 1	变量 2
								平均	0.097233	0.0769333
								方差	3.85e-05	0.000376003
								观测值	3	3
								合并方差	0.000207
								假设平均差	0
								df	4
								t Stat	1.72695
								P(T<=t) 单尾	0.079625
								t 单尾临界	2.13185
								P(T<=t) 双尾	0.159249
								t 双尾临界	2.77644
