# Supplementary material for: SCP4 dephosphorylates mitotic histone H3 to maintain chromosome stability
Source: EMBO Rep. 2026 Jun 19;27(14):3944–63. doi: 10.1038/s44319-026-00833-1 (PMC13400628; doi:10.1038/s44319-026-00833-1)
Supplement: Supplementary file 10 — Figure EV3 Source Data [file 44319_2026_833_MOESM10_ESM.zip]

Archive with 10 entries (4 files):
- EV3A/
- EV3A/Actin/
- EV3A/Actin/Origin EV3A Actin.tif
- EV3A/SCP4/
- EV3A/SCP4/Origin EV3A SCP4.tif
- EV3B/
- EV3B/Actin/
- EV3B/Actin/Origin EV3B Actin.tif
- EV3B/SCP4/
- EV3B/SCP4/Origin EV3B SCP4.tif
