# Supplementary material for: SCP4 dephosphorylates mitotic histone H3 to maintain chromosome stability
Source: EMBO Rep. 2026 Jun 19;27(14):3944–63. doi: 10.1038/s44319-026-00833-1 (PMC13400628; doi:10.1038/s44319-026-00833-1)
Supplement: Supplementary file 11 — Figure EV4 Source Data [file 44319_2026_833_MOESM11_ESM.zip]

Archive with 46 entries (20 files):
- EV4A/
- EV4A/Actin/
- EV4A/Actin/Origin EV4A Actin.tif
- EV4A/H3/
- EV4A/H3/Origin EV4A H3.tif
- EV4B/
- EV4B/Actin/
- EV4B/Actin/Origin EV4B Actin.tif
- EV4B/H3/
- EV4B/H3/Origin EV4B H3.tif
- EV4C/
- EV4C/Actin/
- EV4C/Actin/Origin EV4C Actin.tif
- EV4C/FLAG/
- EV4C/FLAG/Origin EV4C Flag.tif
- EV4C/H3/
- EV4C/H3/Origin EV4C H3.tif
- EV4C/SCP4/
- EV4C/SCP4/Origin EV4C SCP4.tif
- EV4D/
- EV4D/Actin/
- EV4D/Actin/Origin EV4DActin.tif
- EV4D/FLAG/
- EV4D/FLAG/Origin EV4D Flag.tif
- EV4D/H3/
- EV4D/H3/Origin EV4D H3.tif
- EV4D/SCP4/
- EV4D/SCP4/Origin EV4D SCP4.tif
- EV4E/
- EV4E/Actin/
- EV4E/Actin/Origin EV4E Actin.tif
- EV4E/FLAG/
- EV4E/FLAG/Origin EV4E Flag.tif
- EV4E/H3/
- EV4E/H3/Origin EV4E H3.tif
- EV4E/SCP4/
- EV4E/SCP4/Origin EV4E SCP4.tif
- EV4F/
- EV4F/Actin/
- EV4F/Actin/Origin EV4F Actin.tif
- EV4F/FLAG/
- EV4F/FLAG/Origin EV4F Flag.tif
- EV4F/H3/
- EV4F/H3/Origin EV4F H3.tif
- EV4F/SCP4/
- EV4F/SCP4/Origin EV4F SCP4.tif
